# Supplementary material for: N,N′-Bis(3,3-dimethyl­all­yl)-N,N′-(prop­ane-1,3-diyl)dibenzene­sulfonamide
Source: Acta Crystallogr Sect E Struct Rep Online. 2011 Nov 30;67(Pt 12):o3507. doi: 10.1107/S1600536811050562 (PMC3239129; doi:10.1107/S1600536811050562)
Supplement: Supplementary file 1 [file e-67-o3507-sup1.cif]

##############################################################################
#                                                                            #
# This CIF contains the data in a paper accepted for publication in          #
# Acta Crystallographica Section E. It conforms to the requirements of       #
# Notes for Authors for Acta Crystallographica Section E, and has been       #
# peer reviewed under the auspices of the IUCr Commission on Journals.       #
#                                                                            #
# Full details of the Crystallographic Information File format               #
# are given in the paper "The Crystallographic Information File (CIF):       #
# a New Standard Archive File for Crystallography" by S. R. Hall, F. H.      #
# Allen and I. D. Brown [Acta Cryst. (1991), A47, 655-685].                  #
#                                                                            #
# The current version of the core CIF dictionary is obtainable from          #
# ftp://ftp.iucr.org/pub/cif_core.dic.                                       #
#                                                                            #
# Software is freely available for graphical display of the structure(s)     #
# in this CIF. For information consult the CIF software page                 #
# http://www.iucr.org/resources/cif/software.                                #
#                                                                            #
# This file may be used for bona fide research purposes within the           #
# scientific community so long as proper attribution is given to the journal # 
# article from which it was obtained.                                        #
#                                                                            #
##############################################################################
data_I
_audit_creation_method     SHELXL-97
_chemical_name_systematic
;
<i>N</i>,<i>N</i>'-Bis(3,3-dimethylallyl)-<i>N</i>,<i>N</i>'-
(propane-1,3-diyl)dibenzenesulfonamide
;
_chemical_name_common     ?
_chemical_formula_moiety     'C25 H34 N2 O4 S2'
_chemical_formula_sum     'C25 H34 N2 O4 S2'
_chemical_formula_iupac     'C25 H34 N2 O4 S2'
_chemical_formula_weight     490.66
_chemical_melting_point     ?
_symmetry_cell_setting     monoclinic
_symmetry_space_group_name_H-M     'P 21/n'
_symmetry_space_group_name_Hall     '-P 2yn'
loop_
    _symmetry_equiv_pos_as_xyz
    'x, y, z'
    '-x+1/2, y+1/2, -z+1/2'
    '-x, -y, -z'
    'x-1/2, -y-1/2, z-1/2'
_cell_length_a     10.3019(2)
_cell_length_b     16.3962(4)
_cell_length_c     16.0500(4)
_cell_angle_alpha     90.00
_cell_angle_beta     108.4490(10)
_cell_angle_gamma     90.00
_cell_volume     2571.71(10)
_cell_formula_units_Z     4
_cell_measurement_reflns_used     4846
_cell_measurement_theta_min     2.43
_cell_measurement_theta_max     28.30
_cell_measurement_temperature     296(2)
_exptl_crystal_description     'faceted block'
_exptl_crystal_colour     colourless
_exptl_crystal_size_max     0.50
_exptl_crystal_size_mid     0.25
_exptl_crystal_size_min     0.20
_exptl_crystal_density_diffrn     1.267
_exptl_crystal_density_meas     ?
_exptl_crystal_density_method     'not measured'
_exptl_crystal_F_000     1048
_exptl_absorpt_coefficient_mu     0.240
_exptl_absorpt_correction_type     none
_exptl_absorpt_process_details     ?
_exptl_absorpt_correction_T_min     ?
_exptl_absorpt_correction_T_max     ?
_exptl_special_details     ?
_diffrn_ambient_temperature     296(2)
_diffrn_radiation_type     MoK\a
_diffrn_radiation_wavelength     0.71073
_diffrn_radiation_source     'fine-focus sealed tube'
_diffrn_radiation_monochromator     graphite
_diffrn_measurement_device_type     'Bruker APEXII CCD'
_diffrn_measurement_method     '\w scans'
_diffrn_detector_area_resol_mean     ?
_diffrn_reflns_number     40701
_diffrn_reflns_av_R_equivalents     0.0284
_diffrn_reflns_av_sigmaI/netI     0.0171
_diffrn_reflns_theta_min     2.43
_diffrn_reflns_theta_max     26.00
_diffrn_reflns_theta_full     26.00
_diffrn_measured_fraction_theta_max     1.000
_diffrn_measured_fraction_theta_full     1.000
_diffrn_reflns_limit_h_min     -12
_diffrn_reflns_limit_h_max     12
_diffrn_reflns_limit_k_min     -20
_diffrn_reflns_limit_k_max     20
_diffrn_reflns_limit_l_min     -19
_diffrn_reflns_limit_l_max     19
_diffrn_standards_number     0
_diffrn_standards_interval_count     .
_diffrn_standards_interval_time     .
_diffrn_standards_decay_%     ?
_refine_special_details
;
Refinement of <i>F</i>^2^ against ALL reflections. The weighted <i>R</i>-factor
<i>wR</i> and goodness of fit <i>S</i> are based on <i>F</i>^2^, conventional
<i>R</i>-factors <i>R</i> are based on <i>F</i>, with <i>F</i> set to zero for
negative <i>F</i>^2^. The threshold expression of <i>F</i>^2^ >
\s(<i>F</i>^2^) is used only for calculating <i>R</i>-factors(gt) <i>etc</i>.
and is not relevant to the choice of reflections for refinement.
<i>R</i>-factors based on <i>F</i>^2^ are statistically about twice as large
as those based on <i>F</i>, and <i>R</i>- factors based on ALL data will be
even larger.
;
_reflns_number_total     5059
_reflns_number_gt     4011
_reflns_threshold_expression     'I>2\s(I)'
_refine_ls_structure_factor_coef     Fsqd
_refine_ls_matrix_type     full
_refine_ls_R_factor_all     0.0479
_refine_ls_R_factor_gt     0.0343
_refine_ls_wR_factor_gt     0.0902
_refine_ls_wR_factor_ref     0.1019
_refine_ls_goodness_of_fit_ref     1.046
_refine_ls_restrained_S_all     1.046
_refine_ls_number_reflns     5059
_refine_ls_number_parameters     302
_refine_ls_number_restraints     0
_refine_ls_hydrogen_treatment     constr
_refine_ls_weighting_scheme     calc
_refine_ls_weighting_details
         'calc w=1/[\s^2^(Fo^2^)+(0.0458P)^2^+0.7949P] where P=(Fo^2^+2Fc^2^)/3'
_atom_sites_solution_hydrogens     geom
_atom_sites_solution_primary     direct
_atom_sites_solution_secondary     difmap
_refine_ls_shift/su_max     0.001
_refine_ls_shift/su_mean     0.000
_refine_diff_density_max     0.245
_refine_diff_density_min     -0.241
_refine_ls_extinction_method     none
_refine_ls_extinction_coef     ?
loop_
    _atom_type_symbol
    _atom_type_description
    _atom_type_scat_dispersion_real
    _atom_type_scat_dispersion_imag
    _atom_type_scat_source
    'C' 'C' 0.0033 0.0016
                         'International Tables Vol C Tables 4.2.6.8 and 6.1.1.4'
    'H' 'H' 0.0000 0.0000
                         'International Tables Vol C Tables 4.2.6.8 and 6.1.1.4'
    'N' 'N' 0.0061 0.0033
                         'International Tables Vol C Tables 4.2.6.8 and 6.1.1.4'
    'O' 'O' 0.0106 0.0060
                         'International Tables Vol C Tables 4.2.6.8 and 6.1.1.4'
    'S' 'S' 0.1246 0.1234
                         'International Tables Vol C Tables 4.2.6.8 and 6.1.1.4'
_computing_data_collection     'APEX2 (Bruker, 2007)'
_computing_cell_refinement     'SAINT (Bruker, 2007)'
_computing_data_reduction     'SAINT (Bruker, 2007)'
_computing_structure_solution     'SHELXS97 (Sheldrick, 2008)'
_computing_structure_refinement     'SHELXL97 (Sheldrick, 2008)'
_computing_molecular_graphics     'ORTEP-3 (Farrugia, 1997)'
_computing_publication_material     'SHELXL97 (Sheldrick, 2008)'
loop_
    _atom_site_type_symbol
    _atom_site_label
    _atom_site_fract_x
    _atom_site_fract_y
    _atom_site_fract_z
    _atom_site_U_iso_or_equiv
    _atom_site_adp_type
    _atom_site_calc_flag
    _atom_site_refinement_flags
    _atom_site_occupancy
    _atom_site_symmetry_multiplicity
    _atom_site_disorder_assembly
    _atom_site_disorder_group
    C C1 0.21354(16) -0.05844(10) 0.30778(10) 0.0423(4) Uani d . 1 1 . .
    C C2 0.1634(2) -0.13588(11) 0.31257(12) 0.0552(4) Uani d . 1 1 . .
    H H2 0.0878 -0.1434 0.3315 0.066 Uiso calc R 1 1 . .
    C C3 0.2272(3) -0.20195(12) 0.28881(13) 0.0702(6) Uani d . 1 1 . .
    H H3 0.1948 -0.2543 0.2924 0.084 Uiso calc R 1 1 . .
    C C4 0.3379(2) -0.19098(15) 0.26002(14) 0.0741(6) Uani d . 1 1 . .
    H H4 0.3803 -0.2358 0.2443 0.089 Uiso calc R 1 1 . .
    C C5 0.3857(2) -0.11425(15) 0.25434(14) 0.0693(6) Uani d . 1 1 . .
    H H5 0.4603 -0.1070 0.2342 0.083 Uiso calc R 1 1 . .
    C C6 0.32444(18) -0.04722(12) 0.27827(12) 0.0533(4) Uani d . 1 1 . .
    H H6 0.3575 0.0050 0.2745 0.064 Uiso calc R 1 1 . .
    C C7 0.34337(16) 0.07689(10) 0.48435(11) 0.0475(4) Uani d . 1 1 . .
    H H7A 0.3758 0.0929 0.4362 0.057 Uiso calc R 1 1 . .
    H H7B 0.4104 0.0402 0.5220 0.057 Uiso calc R 1 1 . .
    C C8 0.33084(19) 0.15195(11) 0.53634(11) 0.0520(4) Uani d . 1 1 . .
    H H8A 0.2891 0.1367 0.5804 0.062 Uiso calc R 1 1 . .
    H H8B 0.4216 0.1729 0.5666 0.062 Uiso calc R 1 1 . .
    C C9 0.24648(18) 0.21859(10) 0.47923(11) 0.0455(4) Uani d . 1 1 . .
    H H9A 0.2977 0.2418 0.4437 0.055 Uiso calc R 1 1 . .
    H H9B 0.1634 0.1949 0.4398 0.055 Uiso calc R 1 1 . .
    C C10 -0.06124(17) 0.30932(12) 0.43729(11) 0.0525(4) Uani d . 1 1 . .
    C C11 -0.10347(19) 0.25338(14) 0.36942(12) 0.0602(5) Uani d . 1 1 . .
    H H11 -0.0725 0.1998 0.3773 0.072 Uiso calc R 1 1 . .
    C C12 -0.1930(2) 0.27902(17) 0.28927(13) 0.0721(6) Uani d . 1 1 . .
    H H12 -0.2202 0.2425 0.2426 0.087 Uiso calc R 1 1 . .
    C C13 -0.2414(2) 0.35669(18) 0.27828(16) 0.0784(7) Uani d . 1 1 . .
    H H13 -0.3024 0.3727 0.2245 0.094 Uiso calc R 1 1 . .
    C C14 -0.2010(2) 0.41129(17) 0.34560(17) 0.0815(7) Uani d . 1 1 . .
    H H14 -0.2352 0.4642 0.3377 0.098 Uiso calc R 1 1 . .
    C C15 -0.1093(2) 0.38832(14) 0.42576(14) 0.0684(5) Uani d . 1 1 . .
    H H15 -0.0805 0.4259 0.4713 0.082 Uiso calc R 1 1 . .
    C C16 0.17868(17) -0.02590(10) 0.50808(11) 0.0466(4) Uani d . 1 1 . .
    H H16A 0.0913 -0.0510 0.4775 0.056 Uiso calc R 1 1 . .
    H H16B 0.1691 0.0026 0.5588 0.056 Uiso calc R 1 1 . .
    C C17 0.28411(17) -0.09122(10) 0.53891(12) 0.0500(4) Uani d . 1 1 . .
    H H17 0.3022 -0.1228 0.4957 0.060 Uiso calc R 1 1 . .
    C C18 0.35404(17) -0.10877(11) 0.62076(12) 0.0507(4) Uani d . 1 1 . .
    C C19 0.4535(2) -0.17811(14) 0.64300(18) 0.0794(7) Uani d . 1 1 . .
    H H19A 0.4279 -0.2157 0.6809 0.119 Uiso calc R 1 1 . .
    H H19B 0.5437 -0.1575 0.6723 0.119 Uiso calc R 1 1 . .
    H H19C 0.4529 -0.2056 0.5901 0.119 Uiso calc R 1 1 . .
    C C20 0.3395(2) -0.06355(14) 0.69819(13) 0.0698(6) Uani d . 1 1 . .
    H H20A 0.4242 -0.0659 0.7456 0.105 Uiso calc R 1 1 . .
    H H20B 0.2682 -0.0880 0.7164 0.105 Uiso calc R 1 1 . .
    H H20C 0.3167 -0.0077 0.6823 0.105 Uiso calc R 1 1 . .
    C C21 0.26420(19) 0.36620(11) 0.52107(14) 0.0598(5) Uani d . 1 1 . .
    H H21A 0.2230 0.4064 0.5492 0.072 Uiso calc R 1 1 . .
    H H21B 0.2401 0.3800 0.4593 0.072 Uiso calc R 1 1 . .
    C C22 0.41617(19) 0.36853(11) 0.56158(13) 0.0570(5) Uani d . 1 1 . .
    H H22 0.4499 0.3590 0.6217 0.068 Uiso calc R 1 1 . .
    C C23 0.50789(19) 0.38257(10) 0.52170(12) 0.0534(4) Uani d . 1 1 . .
    C C24 0.6577(2) 0.38660(15) 0.57265(16) 0.0778(6) Uani d . 1 1 . .
    H H24A 0.7053 0.3441 0.5531 0.117 Uiso calc R 1 1 . .
    H H24B 0.6701 0.3796 0.6341 0.117 Uiso calc R 1 1 . .
    H H24C 0.6935 0.4387 0.5634 0.117 Uiso calc R 1 1 . .
    C C25 0.4767(2) 0.39749(13) 0.42503(13) 0.0687(5) Uani d . 1 1 . .
    H H25A 0.5287 0.3604 0.4019 0.103 Uiso calc R 1 1 . .
    H H25B 0.5006 0.4525 0.4157 0.103 Uiso calc R 1 1 . .
    H H25C 0.3808 0.3891 0.3957 0.103 Uiso calc R 1 1 . .
    S S1 0.13963(4) 0.02601(3) 0.34402(3) 0.04583(13) Uani d . 1 1 . .
    S S2 0.05674(5) 0.27959(3) 0.53939(3) 0.05475(14) Uani d . 1 1 . .
    N N1 0.21229(13) 0.03391(8) 0.44902(8) 0.0415(3) Uani d . 1 1 . .
    N N2 0.20938(14) 0.28434(8) 0.53033(9) 0.0471(3) Uani d . 1 1 . .
    O O1 0.17552(15) 0.09743(8) 0.30526(8) 0.0640(4) Uani d . 1 1 . .
    O O2 -0.00108(12) 0.00677(10) 0.32939(9) 0.0681(4) Uani d . 1 1 . .
    O O3 0.03302(15) 0.19581(9) 0.55383(9) 0.0731(4) Uani d . 1 1 . .
    O O4 0.04980(16) 0.33927(11) 0.60232(9) 0.0835(5) Uani d . 1 1 . .
loop_
    _atom_site_aniso_label
    _atom_site_aniso_U_11
    _atom_site_aniso_U_22
    _atom_site_aniso_U_33
    _atom_site_aniso_U_12
    _atom_site_aniso_U_13
    _atom_site_aniso_U_23
    C1 0.0443(8) 0.0454(9) 0.0345(8) -0.0005(7) 0.0086(6) -0.0038(7)
    C2 0.0622(11) 0.0518(11) 0.0466(10) -0.0106(9) 0.0099(8) -0.0023(8)
    C3 0.0915(16) 0.0431(11) 0.0566(12) -0.0016(10) -0.0041(11) -0.0093(9)
    C4 0.0788(15) 0.0715(15) 0.0575(12) 0.0225(12) 0.0011(11) -0.0207(11)
    C5 0.0568(11) 0.0875(17) 0.0642(13) 0.0109(11) 0.0197(10) -0.0173(11)
    C6 0.0516(10) 0.0572(11) 0.0527(10) -0.0033(8) 0.0190(8) -0.0081(8)
    C7 0.0428(9) 0.0455(9) 0.0535(10) 0.0049(7) 0.0141(7) 0.0040(8)
    C8 0.0537(10) 0.0494(10) 0.0440(9) 0.0010(8) 0.0031(8) 0.0001(8)
    C9 0.0548(10) 0.0393(9) 0.0406(9) -0.0002(7) 0.0128(7) -0.0005(7)
    C10 0.0441(9) 0.0697(12) 0.0467(10) -0.0065(8) 0.0187(8) 0.0031(9)
    C11 0.0517(10) 0.0731(13) 0.0529(11) -0.0179(9) 0.0126(8) 0.0005(10)
    C12 0.0562(12) 0.1058(19) 0.0498(11) -0.0274(12) 0.0103(9) 0.0004(11)
    C13 0.0538(12) 0.116(2) 0.0645(14) -0.0023(13) 0.0175(10) 0.0288(14)
    C14 0.0756(15) 0.0935(18) 0.0827(17) 0.0225(13) 0.0353(13) 0.0278(14)
    C15 0.0696(13) 0.0773(15) 0.0645(13) 0.0066(11) 0.0302(11) 0.0013(11)
    C16 0.0457(9) 0.0525(10) 0.0452(9) 0.0054(7) 0.0194(7) 0.0055(8)
    C17 0.0541(10) 0.0451(10) 0.0562(11) 0.0058(8) 0.0251(8) 0.0056(8)
    C18 0.0438(9) 0.0475(10) 0.0630(11) -0.0008(7) 0.0202(8) 0.0158(8)
    C19 0.0620(12) 0.0681(14) 0.1120(18) 0.0155(10) 0.0332(12) 0.0454(13)
    C20 0.0659(12) 0.0840(15) 0.0531(11) -0.0020(11) 0.0097(10) 0.0099(10)
    C21 0.0589(11) 0.0413(10) 0.0753(13) -0.0053(8) 0.0156(10) -0.0067(9)
    C22 0.0615(11) 0.0498(11) 0.0531(11) -0.0114(9) 0.0087(9) -0.0063(8)
    C23 0.0587(11) 0.0406(9) 0.0563(11) -0.0075(8) 0.0118(9) -0.0039(8)
    C24 0.0613(13) 0.0879(16) 0.0791(15) -0.0081(11) 0.0149(11) 0.0044(12)
    C25 0.0820(14) 0.0602(13) 0.0629(12) -0.0052(10) 0.0213(11) 0.0020(10)
    S1 0.0477(2) 0.0487(3) 0.0404(2) 0.00946(18) 0.01282(18) 0.00255(18)
    S2 0.0538(3) 0.0726(3) 0.0396(2) -0.0046(2) 0.01724(19) -0.0030(2)
    N1 0.0468(7) 0.0399(7) 0.0391(7) 0.0034(6) 0.0154(6) 0.0006(6)
    N2 0.0496(8) 0.0396(8) 0.0514(8) -0.0048(6) 0.0150(6) -0.0080(6)
    O1 0.0970(10) 0.0473(7) 0.0508(7) 0.0128(7) 0.0278(7) 0.0122(6)
    O2 0.0410(7) 0.0977(11) 0.0602(8) 0.0125(7) 0.0085(6) -0.0028(7)
    O3 0.0737(9) 0.0857(10) 0.0600(8) -0.0195(8) 0.0212(7) 0.0211(7)
    O4 0.0794(10) 0.1212(13) 0.0523(8) 0.0133(9) 0.0240(7) -0.0253(8)
_geom_special_details
;
All e.s.d.'s (except the e.s.d. in the dihedral angle between two l.s. planes)
are estimated using the full covariance matrix. The cell e.s.d.'s are taken
into account individually in the estimation of e.s.d.'s in distances, angles
and torsion angles; correlations between e.s.d.'s in cell parameters are only
used when they are defined by crystal symmetry. An approximate (isotropic)
treatment of cell e.s.d.'s is used for estimating e.s.d.'s involving l.s.
planes.
;
loop_
    _geom_bond_atom_site_label_1
    _geom_bond_atom_site_label_2
    _geom_bond_site_symmetry_2
    _geom_bond_distance
    _geom_bond_publ_flag
    C1 C6 . 1.381(2) ?
    C1 C2 . 1.382(2) ?
    C1 S1 . 1.7651(16) ?
    C2 C3 . 1.382(3) ?
    C2 H2 . 0.9300 ?
    C3 C4 . 1.371(3) ?
    C3 H3 . 0.9300 ?
    C4 C5 . 1.365(3) ?
    C4 H4 . 0.9300 ?
    C5 C6 . 1.381(3) ?
    C5 H5 . 0.9300 ?
    C6 H6 . 0.9300 ?
    C7 N1 . 1.469(2) ?
    C7 C8 . 1.515(2) ?
    C7 H7A . 0.9700 ?
    C7 H7B . 0.9700 ?
    C8 C9 . 1.512(2) ?
    C8 H8A . 0.9700 ?
    C8 H8B . 0.9700 ?
    C9 N2 . 1.476(2) ?
    C9 H9A . 0.9700 ?
    C9 H9B . 0.9700 ?
    C10 C15 . 1.378(3) ?
    C10 C11 . 1.385(3) ?
    C10 S2 . 1.7719(18) ?
    C11 C12 . 1.390(3) ?
    C11 H11 . 0.9300 ?
    C12 C13 . 1.359(3) ?
    C12 H12 . 0.9300 ?
    C13 C14 . 1.363(4) ?
    C13 H13 . 0.9300 ?
    C14 C15 . 1.386(3) ?
    C14 H14 . 0.9300 ?
    C15 H15 . 0.9300 ?
    C16 N1 . 1.479(2) ?
    C16 C17 . 1.494(2) ?
    C16 H16A . 0.9700 ?
    C16 H16B . 0.9700 ?
    C17 C18 . 1.315(2) ?
    C17 H17 . 0.9300 ?
    C18 C20 . 1.495(3) ?
    C18 C19 . 1.496(3) ?
    C19 H19A . 0.9600 ?
    C19 H19B . 0.9600 ?
    C19 H19C . 0.9600 ?
    C20 H20A . 0.9600 ?
    C20 H20B . 0.9600 ?
    C20 H20C . 0.9600 ?
    C21 N2 . 1.482(2) ?
    C21 C22 . 1.494(3) ?
    C21 H21A . 0.9700 ?
    C21 H21B . 0.9700 ?
    C22 C23 . 1.318(3) ?
    C22 H22 . 0.9300 ?
    C23 C25 . 1.502(3) ?
    C23 C24 . 1.502(3) ?
    C24 H24A . 0.9600 ?
    C24 H24B . 0.9600 ?
    C24 H24C . 0.9600 ?
    C25 H25A . 0.9600 ?
    C25 H25B . 0.9600 ?
    C25 H25C . 0.9600 ?
    S1 O1 . 1.4284(13) ?
    S1 O2 . 1.4284(13) ?
    S1 N1 . 1.6184(13) ?
    S2 O4 . 1.4242(15) ?
    S2 O3 . 1.4270(15) ?
    S2 N2 . 1.6263(14) ?
loop_
    _geom_angle_atom_site_label_1
    _geom_angle_atom_site_label_2
    _geom_angle_atom_site_label_3
    _geom_angle_site_symmetry_1
    _geom_angle_site_symmetry_3
    _geom_angle
    _geom_angle_publ_flag
    C6 C1 C2 . . 120.38(16) ?
    C6 C1 S1 . . 119.91(13) ?
    C2 C1 S1 . . 119.66(13) ?
    C3 C2 C1 . . 119.10(19) ?
    C3 C2 H2 . . 120.4 ?
    C1 C2 H2 . . 120.4 ?
    C4 C3 C2 . . 120.6(2) ?
    C4 C3 H3 . . 119.7 ?
    C2 C3 H3 . . 119.7 ?
    C5 C4 C3 . . 120.01(19) ?
    C5 C4 H4 . . 120.0 ?
    C3 C4 H4 . . 120.0 ?
    C4 C5 C6 . . 120.5(2) ?
    C4 C5 H5 . . 119.7 ?
    C6 C5 H5 . . 119.7 ?
    C1 C6 C5 . . 119.36(18) ?
    C1 C6 H6 . . 120.3 ?
    C5 C6 H6 . . 120.3 ?
    N1 C7 C8 . . 111.98(13) ?
    N1 C7 H7A . . 109.2 ?
    C8 C7 H7A . . 109.2 ?
    N1 C7 H7B . . 109.2 ?
    C8 C7 H7B . . 109.2 ?
    H7A C7 H7B . . 107.9 ?
    C9 C8 C7 . . 112.71(14) ?
    C9 C8 H8A . . 109.1 ?
    C7 C8 H8A . . 109.1 ?
    C9 C8 H8B . . 109.1 ?
    C7 C8 H8B . . 109.1 ?
    H8A C8 H8B . . 107.8 ?
    N2 C9 C8 . . 113.03(14) ?
    N2 C9 H9A . . 109.0 ?
    C8 C9 H9A . . 109.0 ?
    N2 C9 H9B . . 109.0 ?
    C8 C9 H9B . . 109.0 ?
    H9A C9 H9B . . 107.8 ?
    C15 C10 C11 . . 120.45(19) ?
    C15 C10 S2 . . 119.67(15) ?
    C11 C10 S2 . . 119.88(16) ?
    C10 C11 C12 . . 118.6(2) ?
    C10 C11 H11 . . 120.7 ?
    C12 C11 H11 . . 120.7 ?
    C13 C12 C11 . . 120.8(2) ?
    C13 C12 H12 . . 119.6 ?
    C11 C12 H12 . . 119.6 ?
    C12 C13 C14 . . 120.4(2) ?
    C12 C13 H13 . . 119.8 ?
    C14 C13 H13 . . 119.8 ?
    C13 C14 C15 . . 120.3(2) ?
    C13 C14 H14 . . 119.8 ?
    C15 C14 H14 . . 119.8 ?
    C10 C15 C14 . . 119.4(2) ?
    C10 C15 H15 . . 120.3 ?
    C14 C15 H15 . . 120.3 ?
    N1 C16 C17 . . 113.23(13) ?
    N1 C16 H16A . . 108.9 ?
    C17 C16 H16A . . 108.9 ?
    N1 C16 H16B . . 108.9 ?
    C17 C16 H16B . . 108.9 ?
    H16A C16 H16B . . 107.7 ?
    C18 C17 C16 . . 126.79(17) ?
    C18 C17 H17 . . 116.6 ?
    C16 C17 H17 . . 116.6 ?
    C17 C18 C20 . . 123.69(17) ?
    C17 C18 C19 . . 121.47(19) ?
    C20 C18 C19 . . 114.83(18) ?
    C18 C19 H19A . . 109.5 ?
    C18 C19 H19B . . 109.5 ?
    H19A C19 H19B . . 109.5 ?
    C18 C19 H19C . . 109.5 ?
    H19A C19 H19C . . 109.5 ?
    H19B C19 H19C . . 109.5 ?
    C18 C20 H20A . . 109.5 ?
    C18 C20 H20B . . 109.5 ?
    H20A C20 H20B . . 109.5 ?
    C18 C20 H20C . . 109.5 ?
    H20A C20 H20C . . 109.5 ?
    H20B C20 H20C . . 109.5 ?
    N2 C21 C22 . . 111.09(15) ?
    N2 C21 H21A . . 109.4 ?
    C22 C21 H21A . . 109.4 ?
    N2 C21 H21B . . 109.4 ?
    C22 C21 H21B . . 109.4 ?
    H21A C21 H21B . . 108.0 ?
    C23 C22 C21 . . 127.35(19) ?
    C23 C22 H22 . . 116.3 ?
    C21 C22 H22 . . 116.3 ?
    C22 C23 C25 . . 125.31(18) ?
    C22 C23 C24 . . 120.94(19) ?
    C25 C23 C24 . . 113.74(18) ?
    C23 C24 H24A . . 109.5 ?
    C23 C24 H24B . . 109.5 ?
    H24A C24 H24B . . 109.5 ?
    C23 C24 H24C . . 109.5 ?
    H24A C24 H24C . . 109.5 ?
    H24B C24 H24C . . 109.5 ?
    C23 C25 H25A . . 109.5 ?
    C23 C25 H25B . . 109.5 ?
    H25A C25 H25B . . 109.5 ?
    C23 C25 H25C . . 109.5 ?
    H25A C25 H25C . . 109.5 ?
    H25B C25 H25C . . 109.5 ?
    O1 S1 O2 . . 119.91(9) ?
    O1 S1 N1 . . 106.84(8) ?
    O2 S1 N1 . . 107.44(7) ?
    O1 S1 C1 . . 107.54(8) ?
    O2 S1 C1 . . 107.08(8) ?
    N1 S1 C1 . . 107.48(7) ?
    O4 S2 O3 . . 119.78(10) ?
    O4 S2 N2 . . 107.31(8) ?
    O3 S2 N2 . . 106.30(8) ?
    O4 S2 C10 . . 107.05(10) ?
    O3 S2 C10 . . 108.20(9) ?
    N2 S2 C10 . . 107.68(8) ?
    C7 N1 C16 . . 116.35(13) ?
    C7 N1 S1 . . 120.42(11) ?
    C16 N1 S1 . . 119.30(11) ?
    C9 N2 C21 . . 115.59(14) ?
    C9 N2 S2 . . 116.26(11) ?
    C21 N2 S2 . . 117.54(12) ?
loop_
    _geom_torsion_atom_site_label_1
    _geom_torsion_atom_site_label_2
    _geom_torsion_atom_site_label_3
    _geom_torsion_atom_site_label_4
    _geom_torsion_site_symmetry_1
    _geom_torsion_site_symmetry_2
    _geom_torsion_site_symmetry_3
    _geom_torsion_site_symmetry_4
    _geom_torsion
    _geom_torsion_publ_flag
    C6 C1 C2 C3 . . . . 1.1(3) ?
    S1 C1 C2 C3 . . . . -176.26(14) ?
    C1 C2 C3 C4 . . . . -0.7(3) ?
    C2 C3 C4 C5 . . . . -0.2(3) ?
    C3 C4 C5 C6 . . . . 0.7(3) ?
    C2 C1 C6 C5 . . . . -0.6(3) ?
    S1 C1 C6 C5 . . . . 176.70(14) ?
    C4 C5 C6 C1 . . . . -0.2(3) ?
    N1 C7 C8 C9 . . . . -68.49(19) ?
    C7 C8 C9 N2 . . . . 167.95(14) ?
    C15 C10 C11 C12 . . . . 1.2(3) ?
    S2 C10 C11 C12 . . . . -178.17(14) ?
    C10 C11 C12 C13 . . . . -1.9(3) ?
    C11 C12 C13 C14 . . . . 1.0(3) ?
    C12 C13 C14 C15 . . . . 0.5(3) ?
    C11 C10 C15 C14 . . . . 0.3(3) ?
    S2 C10 C15 C14 . . . . 179.66(15) ?
    C13 C14 C15 C10 . . . . -1.2(3) ?
    N1 C16 C17 C18 . . . . 121.44(18) ?
    C16 C17 C18 C20 . . . . -0.9(3) ?
    C16 C17 C18 C19 . . . . 177.71(17) ?
    N2 C21 C22 C23 . . . . 117.5(2) ?
    C21 C22 C23 C25 . . . . -1.5(3) ?
    C21 C22 C23 C24 . . . . 177.22(19) ?
    C6 C1 S1 O1 . . . . 22.18(16) ?
    C2 C1 S1 O1 . . . . -160.49(14) ?
    C6 C1 S1 O2 . . . . 152.29(14) ?
    C2 C1 S1 O2 . . . . -30.38(16) ?
    C6 C1 S1 N1 . . . . -92.54(15) ?
    C2 C1 S1 N1 . . . . 84.80(15) ?
    C15 C10 S2 O4 . . . . 17.51(18) ?
    C11 C10 S2 O4 . . . . -163.10(14) ?
    C15 C10 S2 O3 . . . . 147.88(15) ?
    C11 C10 S2 O3 . . . . -32.73(16) ?
    C15 C10 S2 N2 . . . . -97.60(15) ?
    C11 C10 S2 N2 . . . . 81.79(15) ?
    C8 C7 N1 C16 . . . . -85.97(17) ?
    C8 C7 N1 S1 . . . . 116.52(14) ?
    C17 C16 N1 C7 . . . . -57.52(19) ?
    C17 C16 N1 S1 . . . . 100.26(15) ?
    O1 S1 N1 C7 . . . . -31.34(14) ?
    O2 S1 N1 C7 . . . . -161.22(12) ?
    C1 S1 N1 C7 . . . . 83.85(13) ?
    O1 S1 N1 C16 . . . . 171.81(11) ?
    O2 S1 N1 C16 . . . . 41.93(13) ?
    C1 S1 N1 C16 . . . . -73.01(13) ?
    C8 C9 N2 C21 . . . . 117.43(17) ?
    C8 C9 N2 S2 . . . . -98.69(16) ?
    C22 C21 N2 C9 . . . . -68.0(2) ?
    C22 C21 N2 S2 . . . . 148.57(14) ?
    O4 S2 N2 C9 . . . . 170.32(12) ?
    O3 S2 N2 C9 . . . . 41.04(14) ?
    C10 S2 N2 C9 . . . . -74.74(14) ?
    O4 S2 N2 C21 . . . . -46.52(16) ?
    O3 S2 N2 C21 . . . . -175.80(13) ?
    C10 S2 N2 C21 . . . . 68.42(15) ?
data_global
_journal_date_recd_electronic     2011-11-01
_journal_date_accepted     2011-11-24
_journal_name_full     'Acta Crystallographica, Section E'
_journal_year     2011
_journal_volume     67
_journal_issue     12
_journal_page_first     o3507
_journal_page_last     o3507
_journal_paper_category     QO
_journal_paper_doi     10.1107/S1600536811050562
_journal_coeditor_code     ZS2161
_publ_contact_author_name     'Islam Ullah Khan'
_publ_contact_author_address
;
Materials Chemistry Laboratry,
Department of Chemistry,
GC University,
Lahore-54000,
Pakistan
;
_publ_contact_author_email     ' iuklodhi@yahoo.com '
_publ_contact_author_fax     '  '
_publ_contact_author_phone     ' '
_publ_section_title
;\
<i>N</i>,<i>N</i>'-Bis(3,3-dimethylallyl)-<i>N</i>,<i>N</i>'-\
(propane-1,3-diyl)dibenzenesulfonamide
;
loop_
    _publ_author_name
    _publ_author_address
    'Islam Ullah Khan'
;
Materials Chemistry Laboratory,
Department of Chemistry,
GC University,
Lahore 54000,
Pakistan
;
    'Tahir Ali Sheikh'
;
Materials Chemistry Laboratory,
Department of Chemistry,
GC University,
Lahore 54000,
Pakistan
;
    'Ejaz'
;
Materials Chemistry Laboratory,
Department of Chemistry,
GC University,
Lahore 54000,
Pakistan
;
    'Harrison, William T. A.'
;   Department of Chemistry
    University of Aberdeen
    Meston Walk
    Aberdeen AB24 3UE
    Scotland
;
