# Supplementary material for: N,N′-Bis(3,3-dimethyl­all­yl)-N,N′-(prop­ane-1,3-diyl)dibenzene­sulfonamide
Source: Acta Crystallogr Sect E Struct Rep Online. 2011 Nov 30;67(Pt 12):o3507. doi: 10.1107/S1600536811050562 (PMC3239129; doi:10.1107/S1600536811050562)
Supplement: Supplementary file 2 [file e-67-o3507-Isup2.hkl]

# 
# h,k,l, Fc-squared, Fo-squared, sigma(Fo-squared) and status flag 
# 
data_I
_shelx_title ' TA4RE_0m in P2(1)/n' 
_shelx_refln_list_code          4 
_shelx_F_calc_maximum      198.93 
_exptl_crystal_F_000      1048.00 
_reflns_d_resolution_high  0.8107 
 
loop_ 
 _symmetry_equiv_pos_as_xyz 
 'x, y, z' 
 '-x+1/2, y+1/2, -z+1/2' 
 '-x, -y, -z' 
 'x-1/2, -y-1/2, z-1/2' 
 
_cell_length_a    10.3019 
_cell_length_b    16.3962 
_cell_length_c    16.0500 
_cell_angle_alpha  90.000 
_cell_angle_beta  108.449 
_cell_angle_gamma  90.000 
 
_shelx_F_squared_multiplier     1.000 
 
loop_ 
 _refln_index_h 
 _refln_index_k 
 _refln_index_l 
 _refln_F_squared_calc 
 _refln_F_squared_meas 
 _refln_F_squared_sigma 
 _refln_observed_status 
   2   0   0     8985.51     8818.61    101.10 o 
   4   0   0      141.02      159.27      2.61 o 
   6   0   0     1297.71     1326.08     16.78 o 
   8   0   0      126.12      138.43      3.34 o 
  10   0   0      276.02      332.13      6.19 o 
  12   0   0        0.19        1.23      4.91 o 
   1   1   0     1473.41     1136.22     41.95 o 
   2   1   0     1851.21     1934.52     15.99 o 
   3   1   0      382.63      391.68      3.84 o 
   4   1   0     1172.31     1028.73      7.95 o 
   5   1   0     1298.22     1532.20     11.77 o 
   6   1   0      846.67      823.00      6.54 o 
   7   1   0      675.16      607.33      6.00 o 
   8   1   0      594.75      583.27      5.35 o 
   9   1   0      205.60      190.37      2.90 o 
  10   1   0       11.54       12.07      1.91 o 
  11   1   0        0.99        0.29      2.18 o 
  12   1   0       40.80       42.41      4.77 o 
   0   2   0      191.74      134.67      4.50 o 
   1   2   0      405.46      408.01      5.86 o 
   2   2   0     4507.82     4493.03     36.67 o 
   3   2   0      907.17      953.56      8.42 o 
   4   2   0     2440.91     2486.71     18.36 o 
   5   2   0     1326.80     1362.48     10.69 o 
   6   2   0     4212.23     4308.96     29.62 o 
   7   2   0        1.52       -1.01      1.01 o 
   8   2   0      865.08      823.10      8.20 o 
   9   2   0       18.47       13.43      1.46 o 
  10   2   0       60.65       64.31      2.79 o 
  11   2   0        1.11        4.72      2.15 o 
   1   3   0    13540.77    13526.64    110.15 o 
   2   3   0      577.36      664.05      6.24 o 
   3   3   0      985.17      982.96      7.82 o 
   4   3   0     4117.46     4301.64     29.61 o 
   5   3   0       55.04       80.10      1.46 o 
   6   3   0     1072.91     1091.34      8.54 o 
   7   3   0        0.25       -1.23      1.23 o 
   8   3   0       17.88       14.46      1.47 o 
   9   3   0        5.11        5.18      1.43 o 
  10   3   0       15.22       15.13      1.93 o 
  11   3   0      122.72      131.67      4.00 o 
   0   4   0     2237.55     2365.33     38.45 o 
   1   4   0     1081.39     1126.74     10.87 o 
   2   4   0      195.06      183.34      2.58 o 
   3   4   0     1473.65     1430.43     11.20 o 
   4   4   0       70.34       99.51      1.76 o 
   5   4   0       16.71       12.60      0.86 o 
   6   4   0        0.06       -0.93      0.93 o 
   7   4   0       33.71       36.64      1.74 o 
   8   4   0       24.05       22.90      1.53 o 
   9   4   0       41.67       51.06      1.90 o 
  10   4   0        0.85        1.88      1.82 o 
  11   4   0       10.93       12.58      2.29 o 
   1   5   0      499.78      511.85      5.83 o 
   2   5   0     2021.37     1992.58     15.33 o 
   3   5   0     1541.35     1680.32     13.17 o 
   4   5   0      280.57      293.72      3.22 o 
   5   5   0       11.20        5.77      0.83 o 
   6   5   0        0.00       -0.92      0.92 o 
   7   5   0      974.19      977.08      8.14 o 
   8   5   0       17.35       25.93      2.29 o 
   9   5   0      441.17      447.54      5.08 o 
  10   5   0        0.28       -0.77      1.81 o 
  11   5   0        3.77        1.51      2.15 o 
   0   6   0      450.95      433.35      8.27 o 
   1   6   0        3.02        5.46      0.96 o 
   2   6   0     2454.58     2676.70     21.21 o 
   3   6   0      218.32      244.45      3.12 o 
   4   6   0      182.65      228.94      2.93 o 
   5   6   0      140.64      140.57      2.11 o 
   6   6   0       37.13       32.15      1.63 o 
   7   6   0      463.01      441.65      4.83 o 
   8   6   0       53.03       53.00      2.32 o 
   9   6   0      290.81      280.01      4.58 o 
  10   6   0       31.13       33.18      2.71 o 
  11   6   0        1.90        0.25      2.27 o 
   1   7   0     5757.05     5851.31     43.05 o 
   2   7   0     1109.37     1053.46      9.14 o 
   3   7   0      824.62      829.72      7.60 o 
   4   7   0       77.70       68.92      1.89 o 
   5   7   0      139.81      154.66      2.40 o 
   6   7   0       80.61       79.85      2.05 o 
   7   7   0        7.87        5.21      1.47 o 
   8   7   0       84.01       86.92      2.65 o 
   9   7   0       83.67       80.20      2.92 o 
  10   7   0       60.20       69.25      2.77 o 
  11   7   0        0.60        3.63      2.47 o 
   0   8   0     1009.85      982.24     12.39 o 
   1   8   0      561.49      491.95      5.08 o 
   2   8   0       58.88       50.38      1.80 o 
   3   8   0      177.98      174.38      2.78 o 
   4   8   0      191.45      225.21      3.21 o 
   5   8   0       79.95       69.00      2.16 o 
   6   8   0        0.09       -1.32      1.32 o 
   7   8   0       23.01       15.24      1.96 o 
   8   8   0      479.10      464.94      6.87 o 
   9   8   0       84.52       74.09      3.20 o 
  10   8   0       36.81       34.17      2.76 o 
  11   8   0        0.10        1.15      3.30 o 
   1   9   0      253.07      225.69      3.39 o 
   2   9   0       28.78       43.67      1.70 o 
   3   9   0      171.35      205.26      3.12 o 
   4   9   0        0.73       -0.34      1.05 o 
   5   9   0      211.51      214.17      3.40 o 
   6   9   0      206.29      213.76      3.92 o 
   7   9   0      750.43      765.34      8.91 o 
   8   9   0       21.79       21.46      2.44 o 
   9   9   0        7.57        7.36      2.39 o 
  10   9   0       60.16       63.66      3.36 o 
   0  10   0     1650.47     1745.10     20.73 o 
   1  10   0       42.57       33.62      1.67 o 
   2  10   0      365.84      398.53      4.81 o 
   3  10   0      232.35      243.21      3.84 o 
   4  10   0      185.40      187.80      3.47 o 
   5  10   0      310.81      336.24      4.77 o 
   6  10   0       26.30       27.84      2.14 o 
   7  10   0       74.42       69.46      3.03 o 
   8  10   0       26.03       20.13      3.39 o 
   9  10   0      163.46      167.06      5.01 o 
  10  10   0        0.21        0.06      2.46 o 
   1  11   0       28.84       20.62      1.65 o 
   2  11   0     2047.20     2119.48     16.07 o 
   3  11   0      298.06      300.88      4.21 o 
   4  11   0      377.60      350.82      4.57 o 
   5  11   0        2.03       -1.49      1.49 o 
   6  11   0       31.38       26.28      2.51 o 
   7  11   0        1.34        1.36      2.03 o 
   8  11   0       71.11       72.65      3.85 o 
   9  11   0       13.53       14.84      2.83 o 
  10  11   0       36.13       34.81      3.73 o 
   0  12   0     1977.16     2019.16     24.24 o 
   1  12   0      492.32      453.20      5.45 o 
   2  12   0      224.99      208.00      5.18 o 
   3  12   0      451.67      456.37      5.48 o 
   4  12   0       51.19       56.87      2.47 o 
   5  12   0        7.45        2.19      1.80 o 
   6  12   0       13.32       16.93      2.49 o 
   7  12   0        8.33        9.12      2.90 o 
   8  12   0        0.53       -2.58      3.28 o 
   9  12   0        0.88       -0.64      3.00 o 
   1  13   0      505.80      505.62      6.10 o 
   2  13   0      277.37      266.88      4.37 o 
   3  13   0      141.57      147.57      3.41 o 
   4  13   0      241.48      246.01      4.50 o 
   5  13   0      192.66      175.58      4.41 o 
   6  13   0       71.89       68.52      3.96 o 
   7  13   0        0.05       -2.59      2.59 o 
   8  13   0        0.00       -0.54      3.41 o 
   9  13   0       11.03       13.50      3.58 o 
   0  14   0       15.66        7.83      3.81 o 
   1  14   0      828.06      821.58      8.45 o 
   2  14   0       34.19       36.32      2.46 o 
   3  14   0       40.43       41.02      2.57 o 
   4  14   0      332.81      336.87      6.37 o 
   5  14   0      471.73      466.19      7.43 o 
   6  14   0       97.21       93.56      5.02 o 
   7  14   0       29.11       38.68      3.99 o 
   8  14   0       33.82       44.74      4.27 o 
   1  15   0        6.28        7.86      2.08 o 
   2  15   0       21.71       19.28      2.25 o 
   3  15   0      177.61      182.15      6.92 o 
   4  15   0      163.11      159.45      8.49 o 
   5  15   0        2.71       -2.96      2.96 o 
   6  15   0        1.59       -0.61      3.43 o 
   7  15   0       88.09       81.44      5.75 o 
   8  15   0       62.87       60.25      5.53 o 
   0  16   0      409.36      415.40     12.05 o 
   1  16   0        0.03       -2.69      2.69 o 
   2  16   0      179.17      152.60      6.42 o 
   3  16   0      129.59      121.85      6.73 o 
   4  16   0        0.18        0.63      3.96 o 
   5  16   0       30.44       16.17      5.05 o 
   6  16   0       11.98       16.65      4.46 o 
   7  16   0        3.46        0.50      5.23 o 
   1  17   0       55.41       59.70      5.03 o 
   2  17   0      154.14      162.69      7.71 o 
   3  17   0      146.76      165.54      7.76 o 
   4  17   0       11.37       22.27      4.63 o 
   5  17   0       39.69       36.28      5.98 o 
   6  17   0       69.88       68.26      9.05 o 
   0  18   0       32.25       34.30      7.57 o 
   1  18   0        3.72        3.52      4.54 o 
   2  18   0       71.30       73.69      7.32 o 
   3  18   0        7.56        7.79      5.59 o 
   4  18   0       83.78      101.24      8.32 o 
   5  18   0        0.30       -0.39      5.09 o 
   1  19   0       46.31       43.78      8.44 o 
   2  19   0       13.83       11.16      5.88 o 
   3  19   0      109.01      103.31      8.57 o 
   4  19   0       50.37       52.14      7.32 o 
   0  20   0       48.70       59.52      9.26 o 
   1  20   0        4.78       -4.78      5.74 o 
 -11   0   1       81.00       80.46      3.92 o 
  -9   0   1      221.97      208.23      5.17 o 
  -7   0   1     1018.57     1126.26     12.70 o 
  -5   0   1     6132.74     6666.76     86.33 o 
  -3   0   1      954.98     1236.80     20.55 o 
   1   0   1    15764.38    15699.06    309.86 o 
   3   0   1      215.05      291.75      4.60 o 
   5   0   1     5131.20     4893.73     45.78 o 
   7   0   1      985.18      896.17     11.12 o 
   9   0   1       40.61       46.11      2.99 o 
  11   0   1       53.41       61.71      4.02 o 
 -12   1   1       64.76       62.20      5.06 o 
 -11   1   1        0.15        2.44      1.89 o 
 -10   1   1      142.19      145.36      3.95 o 
  -9   1   1      134.96      147.77      3.75 o 
  -8   1   1       37.40       41.61      2.19 o 
  -7   1   1      493.66      500.17      5.38 o 
  -6   1   1     1111.29     1135.92     10.14 o 
  -5   1   1     2132.39     2211.55     18.22 o 
  -4   1   1      263.44      303.83      3.52 o 
  -3   1   1     3510.30     3635.47     34.06 o 
  -2   1   1    39131.52    37223.47    437.15 o 
  -1   1   1     2760.83     2033.06     68.18 o 
   1   1   1     2491.83     2475.29     78.98 o 
   2   1   1      545.30      569.98      5.33 o 
   3   1   1     4587.68     4633.18     33.54 o 
   4   1   1     5566.72     5639.94     40.85 o 
   5   1   1     3205.20     3165.05     21.38 o 
   6   1   1     1506.50     1530.60     11.06 o 
   7   1   1       69.38       68.87      1.94 o 
   8   1   1      125.81      136.04      3.01 o 
   9   1   1        1.79       -1.30      1.56 o 
  10   1   1       18.12       18.86      2.16 o 
  11   1   1      117.76      130.08      4.40 o 
 -12   2   1        1.41       -2.87      2.87 o 
 -11   2   1       11.93       14.86      2.50 o 
 -10   2   1        2.22       -0.17      1.58 o 
  -9   2   1       68.48       66.43      2.56 o 
  -8   2   1      273.83      272.83      3.62 o 
  -7   2   1      401.20      339.35      4.69 o 
  -6   2   1      163.07      158.95      2.29 o 
  -5   2   1      138.97      159.44      2.06 o 
  -4   2   1       27.62       17.01      0.95 o 
  -3   2   1     9147.46     9053.08     84.58 o 
  -2   2   1     3898.14     4070.76     31.24 o 
  -1   2   1    18085.10    17353.88    253.78 o 
   0   2   1      707.33      564.80     20.72 o 
   1   2   1       14.23       19.74      0.83 o 
   2   2   1      671.20      661.10      6.18 o 
   3   2   1        2.68        6.19      0.96 o 
   4   2   1      745.99      834.36      6.97 o 
   5   2   1       73.43       97.81      2.58 o 
   6   2   1       99.93      101.40      2.37 o 
   7   2   1      982.53     1041.54      8.91 o 
   8   2   1       92.87       85.31      2.54 o 
   9   2   1      261.98      248.65      4.41 o 
  10   2   1      250.14      253.17      4.99 o 
  11   2   1       27.79       30.98      2.84 o 
 -12   3   1        0.01       -1.31      5.13 o 
 -11   3   1        2.54        5.01      2.05 o 
 -10   3   1       63.73       62.29      2.28 o 
  -9   3   1        2.23        1.41      1.46 o 
  -8   3   1       33.21       34.36      1.78 o 
  -7   3   1      111.94       98.30      2.03 o 
  -6   3   1      810.53      775.87      6.64 o 
  -5   3   1      522.99      525.04      4.50 o 
  -4   3   1      110.87      115.11      1.83 o 
  -3   3   1        1.43       14.71      0.74 o 
  -2   3   1      248.76      318.53      3.37 o 
  -1   3   1      543.48      520.58      5.37 o 
   0   3   1    22578.68    22720.76    214.22 o 
   1   3   1     4968.10     4926.70     40.43 o 
   2   3   1       94.81       72.81      1.62 o 
   3   3   1      334.45      366.65      3.64 o 
   4   3   1        7.32        0.33      0.78 o 
   5   3   1      612.76      611.14      5.17 o 
   6   3   1     1163.36     1175.77      8.93 o 
   7   3   1      154.56      134.28      3.76 o 
   8   3   1        4.39        3.51      1.63 o 
   9   3   1        7.76        9.02      1.74 o 
  10   3   1       38.54       35.38      2.41 o 
  11   3   1        6.12        6.43      2.70 o 
 -12   4   1        0.25       -2.92      2.92 o 
 -11   4   1        4.68        4.67      1.78 o 
 -10   4   1       11.89       13.78      1.75 o 
  -9   4   1      167.01      187.54      3.49 o 
  -8   4   1       51.80       59.49      2.11 o 
  -7   4   1      132.62      112.01      1.93 o 
  -6   4   1     1246.04     1214.22      8.80 o 
  -5   4   1     1013.62     1137.29      8.71 o 
  -4   4   1     2008.37     2186.53     15.52 o 
  -3   4   1      107.85      104.70      1.71 o 
  -2   4   1      208.25      223.41      2.67 o 
  -1   4   1    12915.37    13007.39    112.63 o 
   0   4   1     3063.41     2966.17     28.80 o 
   1   4   1    23583.26    22687.80    197.36 o 
   2   4   1     6578.64     6749.59     51.82 o 
   3   4   1     1983.26     2105.71     16.12 o 
   4   4   1      118.55      101.77      1.86 o 
   5   4   1      860.56      957.39      7.49 o 
   6   4   1       83.36       89.32      1.87 o 
   7   4   1       85.34       77.63      2.17 o 
   8   4   1      204.26      206.29      4.08 o 
   9   4   1       88.74       82.13      4.09 o 
  10   4   1       94.51      103.25      3.41 o 
  11   4   1       50.10       53.49      3.22 o 
 -11   5   1        6.26        5.74      1.93 o 
 -10   5   1        3.08        7.11      1.71 o 
  -9   5   1       21.83       19.00      1.85 o 
  -8   5   1     1003.41      952.64      8.38 o 
  -7   5   1      344.53      340.52      3.58 o 
  -6   5   1      304.18      251.70      2.93 o 
  -5   5   1        0.07       -0.66      0.66 o 
  -4   5   1      239.43      250.19      2.82 o 
  -3   5   1      165.93      181.16      2.69 o 
  -2   5   1      440.39      532.85      4.95 o 
  -1   5   1     1806.65     1849.20     17.30 o 
   0   5   1     3613.02     3766.97     36.48 o 
   1   5   1      496.91      555.93      5.84 o 
   2   5   1      139.74      163.50      2.43 o 
   3   5   1      476.85      394.30      4.19 o 
   4   5   1     2153.70     2378.84     17.32 o 
   5   5   1        1.35        3.93      0.93 o 
   6   5   1       99.56       95.10      2.12 o 
   7   5   1      158.04      154.47      3.08 o 
   8   5   1      310.21      297.64      4.73 o 
   9   5   1      220.44      219.66      4.64 o 
  10   5   1      125.05      117.94      3.65 o 
  11   5   1        8.78        2.94      2.69 o 
 -11   6   1        7.72        1.96      1.93 o 
 -10   6   1       13.17       19.16      2.06 o 
  -9   6   1        2.54        1.44      1.66 o 
  -8   6   1      817.56      859.04      7.46 o 
  -7   6   1      751.83      699.83      6.07 o 
  -6   6   1      287.31      275.81      3.10 o 
  -5   6   1     2047.85     2083.55     14.03 o 
  -4   6   1     1391.85     1344.73     10.35 o 
  -3   6   1       36.10       21.65      1.83 o 
  -2   6   1      169.05      183.70      2.64 o 
  -1   6   1      146.46      189.41      3.02 o 
   0   6   1      224.33      190.05      3.56 o 
   1   6   1     1776.70     1797.78     14.33 o 
   2   6   1      933.10      947.83      8.21 o 
   3   6   1        0.18       -0.12      0.84 o 
   4   6   1       14.90       14.53      1.12 o 
   5   6   1      135.27      144.97      2.50 o 
   6   6   1      179.04      174.30      3.03 o 
   7   6   1      150.45      161.65      3.63 o 
   8   6   1        0.11       -1.76      1.76 o 
   9   6   1        6.49        5.85      2.10 o 
  10   6   1      112.37      113.90      3.72 o 
  11   6   1        5.17        4.04      2.84 o 
 -11   7   1        0.01       -2.31      2.31 o 
 -10   7   1        0.29        1.46      1.82 o 
  -9   7   1        7.59        3.12      1.52 o 
  -8   7   1      712.78      728.46      7.23 o 
  -7   7   1      251.59      246.60      3.62 o 
  -6   7   1      736.52      734.43      6.34 o 
  -5   7   1      460.24      448.97      4.23 o 
  -4   7   1      298.28      299.96      3.48 o 
  -3   7   1      108.88       82.45      1.96 o 
  -2   7   1      652.51      650.02      6.23 o 
  -1   7   1      521.60      500.12      5.19 o 
   0   7   1       19.08       18.24      1.25 o 
   1   7   1      936.94     1003.00      8.38 o 
   2   7   1      145.44      138.31      2.69 o 
   3   7   1      516.95      591.47      5.64 o 
   4   7   1       78.54       75.06      2.29 o 
   5   7   1      501.19      516.45      5.05 o 
   6   7   1       89.72       89.43      2.35 o 
   7   7   1      523.60      533.06      6.82 o 
   8   7   1       21.09       20.12      2.44 o 
   9   7   1      179.69      178.47      4.54 o 
  10   7   1        0.12       -0.14      2.25 o 
  11   7   1       84.05      108.67      4.29 o 
 -11   8   1        3.33        5.01      2.60 o 
 -10   8   1       16.50       13.51      2.48 o 
  -9   8   1       26.15       21.56      2.20 o 
  -8   8   1       99.96      107.00      3.03 o 
  -7   8   1        4.19       -0.96      1.54 o 
  -6   8   1       43.02       36.05      1.62 o 
  -5   8   1       63.91       58.21      1.70 o 
  -4   8   1       25.04       31.31      1.43 o 
  -3   8   1     1625.14     1691.04     12.56 o 
  -2   8   1      784.47      783.04      7.81 o 
  -1   8   1       37.28       27.11      1.41 o 
   0   8   1      402.52      406.34      4.69 o 
   1   8   1      821.61      951.50      8.67 o 
   2   8   1       31.12       49.14      1.75 o 
   3   8   1       65.69       58.88      1.85 o 
   4   8   1      297.71      264.78      3.58 o 
   5   8   1      256.35      247.19      4.23 o 
   6   8   1        0.38        2.09      1.33 o 
   7   8   1      161.23      151.67      3.68 o 
   8   8   1       85.12       79.73      3.11 o 
   9   8   1       14.35       13.61      2.49 o 
  10   8   1        3.46       -2.24      2.24 o 
 -10   9   1        6.88        2.63      2.70 o 
  -9   9   1       29.31       24.86      2.42 o 
  -8   9   1       78.86       76.95      3.06 o 
  -7   9   1        2.30       -1.68      1.68 o 
  -6   9   1       10.91        6.59      1.36 o 
  -5   9   1        5.23        4.71      1.25 o 
  -4   9   1      189.32      187.25      3.08 o 
  -3   9   1      163.61      163.54      2.65 o 
  -2   9   1      864.72      877.52      8.31 o 
  -1   9   1     2261.27     2179.82     17.64 o 
   0   9   1     2465.39     2623.45     21.74 o 
   1   9   1        1.64        0.03      1.05 o 
   2   9   1        1.90       -0.78      0.78 o 
   3   9   1        6.19        3.32      1.14 o 
   4   9   1      165.45      167.95      2.93 o 
   5   9   1       94.59       98.77      2.75 o 
   6   9   1        2.07       -0.70      1.55 o 
   7   9   1      260.95      272.17      5.12 o 
   8   9   1      244.53      243.09      5.32 o 
   9   9   1       33.94       29.35      3.02 o 
  10   9   1        0.70       -2.46      2.46 o 
 -10  10   1       12.71       11.30      2.47 o 
  -9  10   1       36.60       30.88      3.02 o 
  -8  10   1       12.32        4.35      2.03 o 
  -7  10   1        0.73       -1.75      1.75 o 
  -6  10   1      505.04      494.56      6.30 o 
  -5  10   1       17.33       19.59      1.58 o 
  -4  10   1      624.13      656.25      6.34 o 
  -3  10   1        0.08       -1.06      1.06 o 
  -2  10   1        4.75        0.34      0.99 o 
  -1  10   1       17.27       33.93      1.66 o 
   0  10   1      285.36      303.28      4.62 o 
   1  10   1      243.69      246.97      3.58 o 
   2  10   1       23.63       30.25      1.68 o 
   3  10   1       38.85       26.59      1.61 o 
   4  10   1       66.94       65.80      2.17 o 
   5  10   1        7.05        2.73      1.93 o 
   6  10   1      706.54      661.91      7.74 o 
   7  10   1      145.98      169.17      4.53 o 
   8  10   1       44.43       46.13      3.30 o 
   9  10   1        2.86        6.11      2.68 o 
  10  10   1      105.48      111.40      5.02 o 
 -10  11   1        0.74       -2.45      2.45 o 
  -9  11   1       16.33       12.93      2.71 o 
  -8  11   1        6.15        2.31      2.39 o 
  -7  11   1        8.95        8.35      2.12 o 
  -6  11   1      106.57       99.25      4.98 o 
  -5  11   1      213.05      195.87      3.50 o 
  -4  11   1        2.31       -0.11      1.32 o 
  -3  11   1      469.19      484.54      5.14 o 
  -2  11   1      307.20      312.02      4.68 o 
  -1  11   1      938.95      916.71      8.67 o 
   0  11   1      746.88      746.29      7.89 o 
   1  11   1       97.20       92.98      3.51 o 
   2  11   1      127.57      121.38      3.61 o 
   3  11   1      340.46      325.82      4.40 o 
   4  11   1       89.26       79.66      2.50 o 
   5  11   1      135.98      128.77      3.88 o 
   6  11   1       29.18       24.37      2.59 o 
   7  11   1      167.29      175.62      6.44 o 
   8  11   1       37.27       48.16      4.14 o 
   9  11   1        1.57       -0.80      2.72 o 
  -9  12   1       40.72       42.87      3.45 o 
  -8  12   1      108.51      111.75      4.42 o 
  -7  12   1       80.94       74.31      3.76 o 
  -6  12   1      512.01      524.98      7.57 o 
  -5  12   1      234.64      229.82      4.24 o 
  -4  12   1       18.16       18.42      1.90 o 
  -3  12   1      124.14      125.18      2.90 o 
  -2  12   1      317.63      312.65      4.68 o 
  -1  12   1       93.26       69.85      2.43 o 
   0  12   1      530.58      556.77      6.83 o 
   1  12   1      713.03      700.64      7.17 o 
   2  12   1     2368.48     2223.26     17.09 o 
   3  12   1      275.49      257.83      4.01 o 
   4  12   1      268.13      267.31      4.48 o 
   5  12   1       14.79        6.42      1.92 o 
   6  12   1       17.01       17.73      2.89 o 
   7  12   1        8.32        8.49      2.74 o 
   8  12   1        0.04        2.32      2.76 o 
   9  12   1        7.47        7.46      3.43 o 
  -9  13   1       48.97       55.53      4.29 o 
  -8  13   1       73.06       85.23      4.67 o 
  -7  13   1       46.07       38.11      3.34 o 
  -6  13   1        1.07       -0.72      2.82 o 
  -5  13   1      326.83      340.95      5.32 o 
  -4  13   1        1.24        1.79      1.83 o 
  -3  13   1      286.17      280.46      5.39 o 
  -2  13   1        1.39        0.12      1.67 o 
  -1  13   1        1.89       -1.68      1.68 o 
   0  13   1       34.91       27.88      2.78 o 
   1  13   1      789.37      771.03      7.93 o 
   2  13   1        0.05        0.79      1.66 o 
   3  13   1      536.03      498.94      5.81 o 
   4  13   1        6.17        4.77      2.00 o 
   5  13   1      346.27      303.04      5.93 o 
   6  13   1       70.56       62.99      3.93 o 
   7  13   1       18.36       19.80      3.54 o 
   8  13   1       15.86        8.22      3.46 o 
   9  13   1        4.57        2.82      5.28 o 
  -8  14   1        1.97       -0.94      3.20 o 
  -7  14   1        1.48        1.22      3.81 o 
  -6  14   1        0.09       -1.03      2.87 o 
  -5  14   1        3.09        0.43      2.39 o 
  -4  14   1      241.74      222.97      4.75 o 
  -3  14   1      383.51      400.13      5.48 o 
  -2  14   1      143.98      149.42      3.67 o 
  -1  14   1      318.72      326.90      5.33 o 
   0  14   1      860.01      874.75     10.88 o 
   1  14   1       30.38       24.63      2.28 o 
   2  14   1        7.12        9.33      2.04 o 
   3  14   1      275.23      269.21      5.17 o 
   4  14   1       35.60       25.35      2.65 o 
   5  14   1      120.80      127.74      7.24 o 
   6  14   1       83.74       85.37      4.95 o 
   7  14   1       39.16       43.87      5.00 o 
   8  14   1       13.69       19.64      4.02 o 
  -8  15   1       24.27       13.16      4.59 o 
  -7  15   1       33.69       33.84      4.24 o 
  -6  15   1        3.06        9.41      3.63 o 
  -5  15   1       11.39        7.11      3.57 o 
  -4  15   1        0.23       -1.35      2.88 o 
  -3  15   1       62.38       65.04      4.87 o 
  -2  15   1      735.30      760.39      8.59 o 
  -1  15   1      432.46      424.99      5.91 o 
   0  15   1      116.88      109.23      4.20 o 
   1  15   1      332.67      319.29      4.97 o 
   2  15   1        3.60       -0.52      2.10 o 
   3  15   1      204.66      199.08      7.97 o 
   4  15   1        8.42       -0.04      3.41 o 
   5  15   1        0.08        3.24      3.23 o 
   6  15   1       22.75       23.92      4.49 o 
   7  15   1        2.17        0.09      4.15 o 
  -7  16   1        1.70       -4.10      4.10 o 
  -6  16   1        0.15       -0.74      3.87 o 
  -5  16   1       89.24       79.95      5.64 o 
  -4  16   1        0.04        3.12      3.93 o 
  -3  16   1      168.74      165.90     13.83 o 
  -2  16   1        1.46        4.63      3.58 o 
  -1  16   1       62.26       59.16      3.93 o 
   0  16   1        0.23        1.50      3.17 o 
   1  16   1      230.18      254.77      8.48 o 
   2  16   1       36.29       35.33      4.24 o 
   3  16   1        0.68       -3.17      4.43 o 
   4  16   1      167.26      164.45      7.65 o 
   5  16   1        4.76        1.76      5.76 o 
   6  16   1        0.42        2.65      4.19 o 
   7  16   1       10.52        3.47      4.22 o 
  -6  17   1       80.47       82.61      7.25 o 
  -5  17   1      191.44      191.26     13.05 o 
  -4  17   1        5.30        1.79      4.16 o 
  -3  17   1       22.57       32.53      4.91 o 
  -2  17   1      167.74      167.29      7.66 o 
  -1  17   1        0.17       -3.47      3.47 o 
   0  17   1      260.88      263.90      8.97 o 
   1  17   1       63.81       62.66      5.72 o 
   2  17   1       16.14        5.85      5.08 o 
   3  17   1       19.78       24.23      4.87 o 
   4  17   1       80.14       92.31      6.48 o 
   5  17   1       10.60       12.69      5.05 o 
   6  17   1        3.50        6.17      5.15 o 
  -5  18   1       79.85       97.34      8.57 o 
  -4  18   1       32.88       22.89      5.19 o 
  -3  18   1       52.61       71.89      9.81 o 
  -2  18   1       16.75        6.80      5.55 o 
  -1  18   1       17.35       19.82      4.99 o 
   0  18   1        4.74       10.79      4.67 o 
   1  18   1       82.44       91.09      6.75 o 
   2  18   1        0.01        0.60      5.33 o 
   3  18   1        0.00        1.42      5.47 o 
   4  18   1        4.23       -4.39      5.49 o 
   5  18   1       40.17       49.56      8.38 o 
  -4  19   1        9.48       14.85      6.18 o 
  -3  19   1       12.90       15.19      6.11 o 
  -2  19   1        4.82        3.07      5.93 o 
  -1  19   1        0.01        0.41      4.55 o 
   0  19   1       34.86       30.43      5.47 o 
   1  19   1       16.71       18.89      5.14 o 
   2  19   1       24.99       32.49      6.52 o 
   3  19   1        8.06        5.13      5.79 o 
  -1  20   1        7.44        9.06      5.98 o 
   0  20   1        0.40       -1.01      5.00 o 
   1  20   1        4.90       13.04      8.89 o 
 -12   0   2       57.50       61.70      3.65 o 
 -10   0   2      259.93      258.61     11.46 o 
  -8   0   2      876.60      863.32     14.14 o 
  -6   0   2        2.21        0.67      1.47 o 
  -4   0   2    17541.88    18177.20    293.20 o 
  -2   0   2     3778.37     3978.26     64.26 o 
   0   0   2    11268.63     8742.40    308.02 o 
   2   0   2     6873.31     6946.56     80.23 o 
   4   0   2      333.49      287.87      4.64 o 
   6   0   2     3495.86     3570.84     37.81 o 
   8   0   2      160.57      157.80      5.83 o 
  10   0   2        0.01       -2.82      2.82 o 
 -12   1   2       18.82       18.53      2.14 o 
 -11   1   2       37.59       47.37      2.22 o 
 -10   1   2       91.69       91.55      2.88 o 
  -9   1   2        2.05        3.47      1.67 o 
  -8   1   2       33.34       22.52      1.80 o 
  -7   1   2        5.05        2.41      1.23 o 
  -6   1   2     3194.41     3195.49     27.93 o 
  -5   1   2      375.55      307.79      3.50 o 
  -4   1   2      239.03      339.55      6.66 o 
  -3   1   2       18.32       10.35      1.84 o 
  -2   1   2      742.77      741.04      7.32 o 
  -1   1   2     6306.10     6027.97    323.27 o 
   0   1   2      285.73      231.40      3.18 o 
   1   1   2     9762.80     9822.94    171.43 o 
   2   1   2      109.31      100.01      1.88 o 
   3   1   2      112.33      102.02      1.80 o 
   4   1   2      870.50      812.39      7.02 o 
   5   1   2        0.18        0.77      1.08 o 
   6   1   2     1829.09     1904.42     15.03 o 
   7   1   2      141.91      127.16      2.87 o 
   8   1   2      296.61      302.76      4.93 o 
   9   1   2       10.67        8.64      2.14 o 
  10   1   2        3.40        5.40      2.33 o 
  11   1   2       31.59       37.70      2.85 o 
 -12   2   2       99.46      105.54      5.30 o 
 -11   2   2        0.16       -1.73      1.73 o 
 -10   2   2       20.48       23.06      1.89 o 
  -9   2   2        0.72       -1.10      1.62 o 
  -8   2   2        1.02        1.58      1.23 o 
  -7   2   2      179.94      201.69      3.21 o 
  -6   2   2       41.70       25.57      1.49 o 
  -5   2   2     1936.69     2136.55     19.01 o 
  -4   2   2      420.68      482.84      4.71 o 
  -3   2   2     7530.03     7852.97     73.30 o 
  -2   2   2    24226.68    23519.92    190.77 o 
  -1   2   2      119.63      117.27      1.84 o 
   0   2   2     6903.80     7092.30     98.79 o 
   1   2   2     3357.14     3394.05     33.02 o 
   2   2   2      780.42      758.05      7.23 o 
   3   2   2       22.48       21.80      1.04 o 
   4   2   2       82.02       80.95      2.04 o 
   5   2   2     1415.43     1479.20     11.93 o 
   6   2   2       40.90       43.06      2.68 o 
   7   2   2       15.37       13.71      1.52 o 
   8   2   2       40.15       36.97      2.26 o 
   9   2   2       36.51       30.42      2.50 o 
  10   2   2      244.34      253.25      5.44 o 
  11   2   2        2.33        0.39      2.11 o 
 -12   3   2       10.54       12.66      2.32 o 
 -11   3   2        0.04       -1.40      1.62 o 
 -10   3   2        1.48        1.63      1.86 o 
  -9   3   2     1069.27     1018.17      8.60 o 
  -8   3   2      103.46       90.94      2.28 o 
  -7   3   2      787.44      834.71      8.10 o 
  -6   3   2      138.98      165.07      2.17 o 
  -5   3   2     2398.02     2435.42     18.84 o 
  -4   3   2       69.54       60.24      1.31 o 
  -3   3   2     2062.99     2180.88     17.04 o 
  -2   3   2    14464.21    14615.03    118.45 o 
  -1   3   2      336.17      312.72      3.67 o 
   0   3   2     6649.23     6518.10     53.93 o 
   1   3   2        2.25        0.10      0.66 o 
   2   3   2     7789.69     7789.45     59.62 o 
   3   3   2     1613.25     1855.19     14.40 o 
   4   3   2      103.17       85.47      1.79 o 
   5   3   2      719.99      743.24      6.81 o 
   6   3   2      423.15      402.43      4.77 o 
   7   3   2      464.44      429.82      5.92 o 
   8   3   2      177.33      183.22      4.04 o 
   9   3   2        4.47        0.43      1.94 o 
  10   3   2      164.84      158.52      4.27 o 
  11   3   2       12.23       12.74      2.32 o 
 -12   4   2        2.12        0.19      2.26 o 
 -11   4   2        2.19        1.34      1.92 o 
 -10   4   2      248.32      233.54      3.72 o 
  -9   4   2       75.25       78.20      2.31 o 
  -8   4   2      487.73      489.94      5.84 o 
  -7   4   2      213.24      190.56      2.94 o 
  -6   4   2       41.00       43.70      1.31 o 
  -5   4   2       68.55       60.04      1.39 o 
  -4   4   2      116.61       79.17      1.69 o 
  -3   4   2      304.32      316.89      3.19 o 
  -2   4   2      127.51      114.79      1.99 o 
  -1   4   2     1015.65     1084.89     10.52 o 
   0   4   2      494.90      541.29      6.09 o 
   1   4   2      216.02      215.15      3.01 o 
   2   4   2      415.43      480.15      4.73 o 
   3   4   2       46.13       75.72      1.82 o 
   4   4   2        8.34       11.37      1.03 o 
   5   4   2       59.15       48.16      1.57 o 
   6   4   2     1163.14     1093.45      8.99 o 
   7   4   2       94.03       89.63      2.90 o 
   8   4   2       97.87       94.10      3.26 o 
   9   4   2       56.73       50.55      2.80 o 
  10   4   2       16.09       13.80      2.34 o 
  11   4   2       10.77        6.54      2.42 o 
 -12   5   2        0.06       -0.46      2.14 o 
 -11   5   2       76.69       78.78      2.64 o 
 -10   5   2        4.38        4.92      1.75 o 
  -9   5   2      200.03      193.15      3.47 o 
  -8   5   2      235.93      231.97      3.63 o 
  -7   5   2        4.71       -1.22      1.22 o 
  -6   5   2     1874.62     1906.91     12.69 o 
  -5   5   2      772.62      737.40      6.16 o 
  -4   5   2      324.26      411.12      3.82 o 
  -3   5   2     4546.12     4445.56     31.10 o 
  -2   5   2      249.78      211.86      2.68 o 
  -1   5   2     6486.57     6352.08     51.86 o 
   0   5   2     7777.21     8211.23     67.31 o 
   1   5   2        5.70        5.43      0.94 o 
   2   5   2      108.20      125.63      2.13 o 
   3   5   2     2245.06     2427.98     18.77 o 
   4   5   2     1660.52     1606.15     12.34 o 
   5   5   2       22.34       17.88      1.23 o 
   6   5   2       72.55       78.71      2.24 o 
   7   5   2       25.39       27.23      2.03 o 
   8   5   2      634.34      629.42      8.16 o 
   9   5   2       59.63       57.97      2.96 o 
  10   5   2       25.23       26.43      2.57 o 
  11   5   2        0.76        0.83      2.34 o 
 -11   6   2       63.99       64.10      2.98 o 
 -10   6   2       10.35       14.06      1.66 o 
  -9   6   2        0.04        0.74      1.43 o 
  -8   6   2      209.53      199.74      4.05 o 
  -7   6   2        8.26        4.42      2.15 o 
  -6   6   2      225.06      228.62      2.84 o 
  -5   6   2      203.14      256.33      2.75 o 
  -4   6   2      116.10      114.34      2.11 o 
  -3   6   2    10507.40    11363.52     77.98 o 
  -2   6   2     2615.22     2591.31     19.79 o 
  -1   6   2     5231.64     5343.54     41.27 o 
   0   6   2      233.56      196.99      3.16 o 
   1   6   2        1.46        1.03      0.87 o 
   2   6   2      278.00      234.36      3.36 o 
   3   6   2      120.32      104.65      2.18 o 
   4   6   2       81.13      103.53      2.20 o 
   5   6   2      917.10      967.43      8.32 o 
   6   6   2       46.82       50.06      1.97 o 
   7   6   2      574.18      563.93      7.11 o 
   8   6   2      117.41      110.10      4.73 o 
   9   6   2        7.01        7.21      2.25 o 
  10   6   2       40.65       47.67      3.24 o 
  11   6   2       11.65       12.06      2.70 o 
 -11   7   2       62.60       54.10      2.74 o 
 -10   7   2        0.24        1.09      1.71 o 
  -9   7   2       63.89       63.58      2.47 o 
  -8   7   2      111.93      108.22      3.68 o 
  -7   7   2      389.87      387.94      4.20 o 
  -6   7   2       71.77       62.83      1.80 o 
  -5   7   2       44.33       43.85      1.53 o 
  -4   7   2       17.97       20.74      1.17 o 
  -3   7   2      508.07      553.18      4.98 o 
  -2   7   2      194.32      147.96      2.62 o 
  -1   7   2     1011.11     1114.17     12.88 o 
   0   7   2       11.64       18.80      1.47 o 
   1   7   2       21.32       23.47      1.19 o 
   2   7   2      484.46      505.04      5.68 o 
   3   7   2      530.19      518.08      5.24 o 
   4   7   2      489.28      416.71      4.42 o 
   5   7   2       48.52       43.10      1.76 o 
   6   7   2       10.17        9.48      1.48 o 
   7   7   2     1136.00     1125.69     11.72 o 
   8   7   2      270.87      254.91      5.30 o 
   9   7   2       43.87       37.59      2.87 o 
  10   7   2      216.23      225.35      5.69 o 
 -11   8   2        1.08       -2.53      2.53 o 
 -10   8   2       12.87        7.87      2.06 o 
  -9   8   2      107.43       97.27      3.12 o 
  -8   8   2       91.41       75.88      2.49 o 
  -7   8   2     1826.30     1824.13     13.99 o 
  -6   8   2        6.87        0.78      1.32 o 
  -5   8   2      256.01      227.71      2.95 o 
  -4   8   2       40.18       43.92      1.60 o 
  -3   8   2     1678.01     1769.26     13.62 o 
  -2   8   2      804.35      937.64     12.89 o 
  -1   8   2     1715.82     1957.06     15.84 o 
   0   8   2      208.77      194.43      2.98 o 
   1   8   2       59.68       53.31      1.68 o 
   2   8   2      261.82      298.10      4.02 o 
   3   8   2     1151.81     1114.94      9.05 o 
   4   8   2       49.14       64.65      2.08 o 
   5   8   2      123.92      127.36      2.65 o 
   6   8   2       11.29       11.04      1.59 o 
   7   8   2        4.42        3.35      1.92 o 
   8   8   2       13.25       10.57      2.18 o 
   9   8   2      297.04      294.73      7.66 o 
  10   8   2        0.13        1.39      2.90 o 
 -11   9   2       15.66       15.61      3.54 o 
 -10   9   2       35.41       37.94      3.05 o 
  -9   9   2       95.00       96.91      4.26 o 
  -8   9   2      477.62      469.87      5.64 o 
  -7   9   2      256.39      231.70      3.76 o 
  -6   9   2        1.38        0.93      1.49 o 
  -5   9   2       40.53       41.98      1.73 o 
  -4   9   2       39.28       39.46      1.63 o 
  -3   9   2        8.15        1.01      1.10 o 
  -2   9   2       64.34       64.57      2.77 o 
  -1   9   2      452.13      486.33      5.58 o 
   0   9   2        8.79       -0.28      1.45 o 
   1   9   2       16.92        9.59      1.18 o 
   2   9   2       12.92        8.74      1.38 o 
   3   9   2       80.82       83.02      2.21 o 
   4   9   2      128.21      125.99      2.97 o 
   5   9   2       21.01       18.05      1.65 o 
   6   9   2       83.78       75.63      2.78 o 
   7   9   2       37.98       33.17      2.42 o 
   8   9   2      104.67      104.41      4.41 o 
   9   9   2       10.75       12.93      2.54 o 
  10   9   2        6.75        1.42      3.02 o 
 -10  10   2        9.54        6.59      2.68 o 
  -9  10   2        4.36        5.30      2.10 o 
  -8  10   2        1.31       -1.83      1.83 o 
  -7  10   2      157.52      147.67      3.52 o 
  -6  10   2      116.17      108.89      3.23 o 
  -5  10   2        0.70        1.32      1.33 o 
  -4  10   2       94.20       93.25      2.40 o 
  -3  10   2      839.39      761.17      7.36 o 
  -2  10   2      282.42      304.01      4.36 o 
  -1  10   2       46.23       62.68      2.88 o 
   0  10   2      205.80      224.43      4.14 o 
   1  10   2     2342.34     2332.20     16.59 o 
   2  10   2        7.38        4.28      1.22 o 
   3  10   2       79.30       76.40      2.84 o 
   4  10   2       54.57       55.27      2.11 o 
   5  10   2       53.68       54.78      2.33 o 
   6  10   2       96.33       85.50      3.10 o 
   7  10   2      110.15      120.37      4.20 o 
   8  10   2       20.10       21.09      2.98 o 
   9  10   2        3.10        1.38      2.73 o 
  10  10   2        7.76        6.79      3.38 o 
 -10  11   2       24.04       21.08      2.93 o 
  -9  11   2       18.44        8.49      2.39 o 
  -8  11   2       91.75       84.22      3.35 o 
  -7  11   2        7.62        8.19      1.98 o 
  -6  11   2      469.37      476.76      5.95 o 
  -5  11   2        4.45        1.83      1.49 o 
  -4  11   2      260.83      262.43      3.90 o 
  -3  11   2      370.56      388.15      4.77 o 
  -2  11   2       65.32       57.18      2.34 o 
  -1  11   2      713.12      679.92      6.75 o 
   0  11   2      782.13      763.87      8.03 o 
   1  11   2      272.93      273.42      3.89 o 
   2  11   2       42.58       40.94      2.02 o 
   3  11   2       22.34       21.98      1.75 o 
   4  11   2       94.07       82.39      2.58 o 
   5  11   2      233.10      228.89      4.27 o 
   6  11   2       27.23       30.87      2.75 o 
   7  11   2       17.20       26.25      3.11 o 
   8  11   2       14.90       14.92      2.93 o 
   9  11   2       76.21       78.72      4.84 o 
 -10  12   2        0.08       -1.87      2.53 o 
  -9  12   2        6.00        1.70      2.56 o 
  -8  12   2        4.13        0.07      2.36 o 
  -7  12   2       76.01       78.58      3.48 o 
  -6  12   2        2.93        2.68      2.32 o 
  -5  12   2      772.21      744.80      7.37 o 
  -4  12   2      466.13      452.45      5.69 o 
  -3  12   2       20.71       13.06      1.64 o 
  -2  12   2       15.67        8.97      1.51 o 
  -1  12   2       25.69       19.42      1.87 o 
   0  12   2      385.67      385.91      5.60 o 
   1  12   2      111.05       97.27      2.70 o 
   2  12   2      451.86      483.07      5.81 o 
   3  12   2      925.33      929.44      8.78 o 
   4  12   2      107.22      105.58      3.20 o 
   5  12   2      314.97      344.71      5.30 o 
   6  12   2      181.40      173.15      5.47 o 
   7  12   2      190.11      181.42      7.41 o 
   8  12   2        0.57        3.02      3.28 o 
   9  12   2       52.60       56.24      4.60 o 
  -9  13   2        5.89        2.93      3.12 o 
  -8  13   2        8.78        1.45      2.71 o 
  -7  13   2       14.45       16.33      2.82 o 
  -6  13   2        2.15        2.66      2.38 o 
  -5  13   2      374.16      381.51      5.78 o 
  -4  13   2       58.68       78.11      2.89 o 
  -3  13   2        9.61        5.32      1.70 o 
  -2  13   2      450.32      439.03      5.78 o 
  -1  13   2      311.04      296.30      4.73 o 
   0  13   2     2642.85     2570.38     21.75 o 
   1  13   2      749.09      758.75      7.61 o 
   2  13   2      180.65      192.21      4.05 o 
   3  13   2       58.62       54.56      2.41 o 
   4  13   2       74.96       63.27      2.91 o 
   5  13   2        5.29       -2.08      2.27 o 
   6  13   2       88.94       77.73      5.19 o 
   7  13   2        2.74       -0.44      3.32 o 
   8  13   2       30.73       37.93      4.23 o 
  -9  14   2        1.76        1.98      3.45 o 
  -8  14   2       13.11        7.42      3.49 o 
  -7  14   2       31.25       36.58      3.95 o 
  -6  14   2        6.61        7.26      2.89 o 
  -5  14   2        0.21       -2.31      2.31 o 
  -4  14   2      109.22      107.15      4.04 o 
  -3  14   2      113.03      115.48      3.24 o 
  -2  14   2       33.95       37.72      2.34 o 
  -1  14   2        2.07       -1.86      1.86 o 
   0  14   2      177.31      170.99      4.21 o 
   1  14   2     1678.61     1639.81     13.95 o 
   2  14   2      127.45      130.10      5.05 o 
   3  14   2        3.61        1.43      2.01 o 
   4  14   2        0.01       -1.25      2.38 o 
   5  14   2       11.61       11.52      3.32 o 
   6  14   2       13.62        6.50      3.54 o 
   7  14   2      124.72      134.64      6.09 o 
   8  14   2       53.87       54.67      5.27 o 
  -8  15   2        0.25        1.83      3.44 o 
  -7  15   2        3.36        2.80      3.44 o 
  -6  15   2      208.14      205.32      6.88 o 
  -5  15   2      180.84      164.42      6.21 o 
  -4  15   2       14.05        8.08      3.48 o 
  -3  15   2       12.59        9.75      2.86 o 
  -2  15   2       16.25       15.70      2.38 o 
  -1  15   2       70.28       56.56      2.76 o 
   0  15   2        1.30       -0.25      1.64 o 
   1  15   2        2.99        1.41      2.00 o 
   2  15   2      122.10      113.98      4.35 o 
   3  15   2        7.90       14.60      3.72 o 
   4  15   2       67.53       77.58      8.09 o 
   5  15   2        0.23       -3.34      3.34 o 
   6  15   2        6.14       14.78      4.79 o 
   7  15   2        0.02       -5.49      5.49 o 
  -7  16   2      119.13      137.43      6.93 o 
  -6  16   2       32.66       34.09      4.64 o 
  -5  16   2       42.94       38.44      4.89 o 
  -4  16   2      190.16      184.53      8.47 o 
  -3  16   2       19.42       15.70      4.86 o 
  -2  16   2      278.09      278.77      7.90 o 
  -1  16   2        0.67       -1.65      2.90 o 
   0  16   2      184.40      201.14      6.48 o 
   1  16   2       41.68       38.93      4.36 o 
   2  16   2        0.18        0.03      3.50 o 
   3  16   2       22.49       22.18      6.05 o 
   4  16   2        0.77       -1.97      4.08 o 
   5  16   2       12.30       10.39      4.75 o 
   6  16   2       81.25       77.11      6.94 o 
  -6  17   2       34.60       29.41      5.71 o 
  -5  17   2       32.55       34.67     12.48 o 
  -4  17   2       24.34       19.17      4.62 o 
  -3  17   2        5.62       -0.01      3.98 o 
  -2  17   2        3.98        7.73      4.15 o 
  -1  17   2      325.30      340.41     10.11 o 
   0  17   2        0.26       -4.09      4.09 o 
   1  17   2        8.14        7.38      4.54 o 
   2  17   2      123.20      124.84     11.87 o 
   3  17   2       56.97       55.48      5.49 o 
   4  17   2        3.33        6.21      4.37 o 
   5  17   2       35.90       34.63      6.81 o 
   6  17   2        5.96       13.20      5.67 o 
  -5  18   2       11.47       14.57      5.41 o 
  -4  18   2        5.35        4.31      4.57 o 
  -3  18   2       18.61       23.69      5.98 o 
  -2  18   2      160.99      166.17      9.37 o 
  -1  18   2       19.40       28.51      5.14 o 
   0  18   2       12.20        9.98      4.75 o 
   1  18   2       22.14       31.61      5.26 o 
   2  18   2       24.37       25.88      6.06 o 
   3  18   2        0.17        0.12      5.50 o 
   4  18   2        3.13        4.80      5.45 o 
  -4  19   2        0.47        1.93      5.77 o 
  -3  19   2       38.54       44.43      6.90 o 
  -2  19   2       12.54       10.40      5.83 o 
  -1  19   2       31.01       40.86      5.77 o 
   0  19   2        8.92        5.21      4.84 o 
   1  19   2       42.64       50.59      6.08 o 
   2  19   2        3.94       10.89      5.83 o 
   3  19   2       18.02       24.07      6.42 o 
  -1  20   2       10.23        6.09      6.06 o 
   0  20   2       83.57       86.46      7.21 o 
 -11   0   3       13.29        9.65      2.49 o 
  -9   0   3     1137.97     1050.84     16.69 o 
  -7   0   3      436.52      462.42      8.15 o 
  -5   0   3       68.69       41.97      1.66 o 
  -3   0   3    38935.80    38241.98    616.65 o 
  -1   0   3     3602.85     3735.07     43.34 o 
   1   0   3    19663.40    20982.91    301.13 o 
   3   0   3      872.44      940.47     11.34 o 
   5   0   3     2779.76     3039.75     32.77 o 
   7   0   3     1973.09     1941.92     24.87 o 
   9   0   3      112.55      125.49      9.69 o 
  11   0   3        1.16        4.09      6.55 o 
 -12   1   3        2.73        2.08      1.60 o 
 -11   1   3        7.62        9.23      1.97 o 
 -10   1   3       14.17       21.10      2.38 o 
  -9   1   3      117.23      125.22      3.11 o 
  -8   1   3      778.56      770.84      8.95 o 
  -7   1   3      219.28      215.61      3.35 o 
  -6   1   3     1076.16     1155.13     14.99 o 
  -5   1   3      189.93      186.57      3.66 o 
  -4   1   3      604.55      564.07     10.13 o 
  -3   1   3     1644.23     1753.46     18.27 o 
  -2   1   3    14425.39    14468.40    110.79 o 
  -1   1   3     7432.92     7345.44     59.62 o 
   0   1   3    14417.46    14623.10    165.21 o 
   1   1   3    36680.17    35957.59    394.40 o 
   2   1   3      965.52      932.12      8.24 o 
   3   1   3      391.78      364.30      3.94 o 
   4   1   3      194.51      145.55      2.40 o 
   5   1   3     2152.48     2064.04     16.29 o 
   6   1   3      438.94      442.90      4.95 o 
   7   1   3        1.06       -1.81      1.90 o 
   8   1   3      181.39      180.14      4.70 o 
   9   1   3       60.76       52.31      3.11 o 
  10   1   3       66.91       75.94      3.57 o 
  11   1   3       75.28       85.62      4.13 o 
 -12   2   3        1.66        1.70      1.66 o 
 -11   2   3      358.25      384.43      8.30 o 
 -10   2   3        1.60        4.00      1.60 o 
  -9   2   3       13.60       12.39      1.61 o 
  -8   2   3      566.03      561.08      7.11 o 
  -7   2   3      732.36      686.57      7.14 o 
  -6   2   3        0.93       -1.08      1.78 o 
  -5   2   3     2117.17     2371.19     24.75 o 
  -4   2   3     1527.55     1618.88     16.97 o 
  -3   2   3    11199.39    11581.99    108.23 o 
  -2   2   3    16873.17    16660.75    135.69 o 
  -1   2   3    18293.47    18345.36    141.23 o 
   0   2   3    14964.58    14704.01    129.80 o 
   1   2   3     1791.27     1728.39     17.41 o 
   2   2   3       99.34       74.54      1.74 o 
   3   2   3      712.26      702.48      6.37 o 
   4   2   3      742.18      752.47      6.88 o 
   5   2   3      491.42      465.88      5.00 o 
   6   2   3      178.44      168.14      2.98 o 
   7   2   3        0.02       -1.38      1.46 o 
   8   2   3      357.51      323.73      6.06 o 
   9   2   3       19.38       21.60      2.55 o 
  10   2   3       64.06       69.15      3.55 o 
  11   2   3       70.06       72.37      3.73 o 
 -12   3   3        9.33       10.27      1.84 o 
 -11   3   3       10.68        5.14      1.59 o 
 -10   3   3       11.97        6.89      1.59 o 
  -9   3   3       60.90       71.95      3.36 o 
  -8   3   3      275.39      269.39      4.12 o 
  -7   3   3      372.69      333.70      3.98 o 
  -6   3   3      441.39      439.92      4.64 o 
  -5   3   3      149.56      149.96      1.97 o 
  -4   3   3     1579.93     1554.66     12.13 o 
  -3   3   3     1901.91     1912.10     15.09 o 
  -2   3   3     1986.34     1992.28     16.89 o 
  -1   3   3       20.57        8.77      0.75 o 
   0   3   3       49.69       45.00      1.74 o 
   1   3   3     2694.71     2650.22     26.12 o 
   2   3   3     2257.60     2376.79     18.18 o 
   3   3   3      412.02      367.36      4.07 o 
   4   3   3       49.76       67.71      1.78 o 
   5   3   3      746.25      820.18      7.59 o 
   6   3   3      499.85      486.00      5.67 o 
   7   3   3       67.57       72.35      2.60 o 
   8   3   3      948.90      934.96     10.75 o 
   9   3   3       17.22       21.79      2.44 o 
  10   3   3       22.19       17.91      2.46 o 
  11   3   3        0.01       -3.11      3.11 o 
 -12   4   3        0.66        1.03      1.74 o 
 -11   4   3        1.01        2.18      1.55 o 
 -10   4   3       55.37       57.56      2.18 o 
  -9   4   3      112.43      102.15      2.51 o 
  -8   4   3      371.43      374.70      4.79 o 
  -7   4   3      744.09      723.08      7.29 o 
  -6   4   3     1856.60     1983.94     15.03 o 
  -5   4   3     3388.11     3451.54     23.77 o 
  -4   4   3      327.34      296.34      3.24 o 
  -3   4   3      872.19      981.00      7.87 o 
  -2   4   3     3645.61     3520.41     24.60 o 
  -1   4   3      168.39      205.84      2.87 o 
   0   4   3     1254.79     1196.70     11.00 o 
   1   4   3     2327.23     2503.18     23.14 o 
   2   4   3     1272.13     1304.34     10.73 o 
   3   4   3      210.09      217.98      3.04 o 
   4   4   3     1022.94      978.53      8.19 o 
   5   4   3      165.72      190.69      2.94 o 
   6   4   3      280.66      287.61      3.99 o 
   7   4   3     1348.79     1315.94     12.85 o 
   8   4   3      470.39      447.80      6.78 o 
   9   4   3      128.86      115.31      3.88 o 
  10   4   3        0.42        1.93      2.25 o 
  11   4   3       15.90       18.35      3.22 o 
 -12   5   3      154.03      168.24      6.19 o 
 -11   5   3        2.48        2.56      1.67 o 
 -10   5   3      210.13      217.62      3.36 o 
  -9   5   3       19.60       20.25      1.86 o 
  -8   5   3        0.92       -1.06      1.72 o 
  -7   5   3       72.64       61.76      2.03 o 
  -6   5   3       79.63       89.45      1.89 o 
  -5   5   3      635.47      643.76      4.84 o 
  -4   5   3       78.53       74.86      1.40 o 
  -3   5   3        1.19       -0.75      0.75 o 
  -2   5   3     1459.90     1509.40     11.95 o 
  -1   5   3        7.63        1.83      0.67 o 
   0   5   3      889.92      818.80      8.75 o 
   1   5   3      238.37      348.04      4.15 o 
   2   5   3      178.69      170.02      3.54 o 
   3   5   3      151.54      155.42      2.68 o 
   4   5   3      149.37      130.96      2.49 o 
   5   5   3      844.65      840.72      7.52 o 
   6   5   3      168.65      182.54      4.16 o 
   7   5   3        0.22       -1.76      1.76 o 
   8   5   3        2.89       -1.00      2.13 o 
   9   5   3      409.08      432.81      6.98 o 
  10   5   3        2.83       -2.45      2.45 o 
 -11   6   3        0.46       -1.59      1.59 o 
 -10   6   3       45.45       36.32      2.02 o 
  -9   6   3       14.06       16.31      1.66 o 
  -8   6   3      749.59      757.10      8.17 o 
  -7   6   3        0.03       -3.15      3.15 o 
  -6   6   3       70.37       68.83      1.74 o 
  -5   6   3      468.81      391.56      3.53 o 
  -4   6   3      235.58      269.94      3.06 o 
  -3   6   3        0.24       -0.93      0.93 o 
  -2   6   3    10480.66    10898.12     78.45 o 
  -1   6   3      172.46      165.77      2.65 o 
   0   6   3      991.25      997.49      8.69 o 
   1   6   3       32.83       18.10      1.17 o 
   2   6   3      478.66      411.61      4.63 o 
   3   6   3      749.17      706.96      6.90 o 
   4   6   3       79.29       88.40      2.34 o 
   5   6   3       74.28       74.05      2.15 o 
   6   6   3        6.66        5.15      1.46 o 
   7   6   3      745.55      758.14      8.85 o 
   8   6   3        0.09       -2.14      2.14 o 
   9   6   3        6.51        8.32      2.43 o 
  10   6   3        4.05        3.89      2.64 o 
 -11   7   3        0.60       -1.77      1.77 o 
 -10   7   3       45.39       42.45      2.22 o 
  -9   7   3       78.79       75.04      2.55 o 
  -8   7   3     1110.58     1101.86     10.21 o 
  -7   7   3        3.85        1.78      1.61 o 
  -6   7   3        0.03       -1.06      1.06 o 
  -5   7   3     1084.54     1159.50      8.50 o 
  -4   7   3      316.49      320.51      3.62 o 
  -3   7   3     2279.15     2415.60     17.72 o 
  -2   7   3        0.83       -1.01      1.01 o 
  -1   7   3      229.01      195.24      3.23 o 
   0   7   3      102.32      101.67      2.12 o 
   1   7   3      313.37      297.92      4.87 o 
   2   7   3       37.07       54.79      2.52 o 
   3   7   3       86.11      103.42      2.76 o 
   4   7   3      241.17      220.33      3.52 o 
   5   7   3      139.46      148.80      2.96 o 
   6   7   3      486.36      481.77      6.15 o 
   7   7   3      144.46      139.18      3.94 o 
   8   7   3      275.91      302.39      5.90 o 
   9   7   3      109.33      113.04      4.43 o 
  10   7   3        1.36        5.46      2.75 o 
 -11   8   3        0.43       -1.89      1.89 o 
 -10   8   3        7.49        4.16      1.86 o 
  -9   8   3       27.52       29.86      2.16 o 
  -8   8   3       14.28       13.33      1.63 o 
  -7   8   3      749.97      748.30      6.55 o 
  -6   8   3     1114.32     1150.05      9.56 o 
  -5   8   3      496.56      570.89      5.11 o 
  -4   8   3       75.07       57.49      1.86 o 
  -3   8   3        2.95        3.42      1.11 o 
  -2   8   3      126.70      168.88      2.98 o 
  -1   8   3     2407.07     2485.53     18.63 o 
   0   8   3        0.07       -0.73      0.73 o 
   1   8   3     1481.15     1621.68     12.33 o 
   2   8   3        2.33        1.46      0.92 o 
   3   8   3      403.10      416.10      4.63 o 
   4   8   3       13.51        9.50      1.27 o 
   5   8   3       56.66       48.70      2.09 o 
   6   8   3      345.04      332.49      5.14 o 
   7   8   3       15.32        8.37      2.15 o 
   8   8   3      179.07      191.74      5.10 o 
   9   8   3        0.08       -2.53      2.53 o 
  10   8   3       34.69       34.24      3.81 o 
 -11   9   3        0.17       -2.61      2.61 o 
 -10   9   3       12.73        3.30      2.14 o 
  -9   9   3      138.49      137.98      3.55 o 
  -8   9   3        0.01       -1.60      1.60 o 
  -7   9   3       62.49       58.07      2.68 o 
  -6   9   3       16.37       18.72      1.84 o 
  -5   9   3      831.90      804.44      7.00 o 
  -4   9   3      108.85      110.25      2.45 o 
  -3   9   3     1151.76     1204.71     10.09 o 
  -2   9   3     2242.58     2267.94     18.16 o 
  -1   9   3      258.48      288.82      3.91 o 
   0   9   3     1730.19     1716.64     13.32 o 
   1   9   3     1616.44     1595.13     11.85 o 
   2   9   3       84.10      100.99      3.02 o 
   3   9   3        1.00        0.96      1.20 o 
   4   9   3      107.27      114.01      2.73 o 
   5   9   3       57.14       57.69      2.20 o 
   6   9   3       37.96       30.92      2.14 o 
   7   9   3       82.72       88.59      3.28 o 
   8   9   3        0.01       -2.22      2.22 o 
   9   9   3      118.82      126.52      5.40 o 
  10   9   3       25.93       30.74      3.91 o 
 -10  10   3       69.56       65.88      3.45 o 
  -9  10   3       22.70       19.88      2.16 o 
  -8  10   3      160.65      165.44      3.88 o 
  -7  10   3       30.76       27.17      2.19 o 
  -6  10   3       31.51       30.42      2.03 o 
  -5  10   3       25.34       22.64      1.66 o 
  -4  10   3       53.73       70.45      2.00 o 
  -3  10   3       66.24       67.79      2.23 o 
  -2  10   3     1115.75     1184.70     10.77 o 
  -1  10   3      536.41      564.80      5.82 o 
   0  10   3     2304.95     2190.40     25.06 o 
   1  10   3      143.15      125.21      2.72 o 
   2  10   3      429.58      444.73      4.90 o 
   3  10   3        9.05        5.85      1.41 o 
   4  10   3        6.08        7.61      1.50 o 
   5  10   3      192.35      195.36      3.90 o 
   6  10   3       10.47       15.49      2.18 o 
   7  10   3       14.07       12.93      2.77 o 
   8  10   3        1.37       -1.81      2.57 o 
   9  10   3       57.42       57.97      4.39 o 
 -10  11   3       21.37       23.47      3.12 o 
  -9  11   3       19.55       25.95      2.52 o 
  -8  11   3       21.29       23.11      2.29 o 
  -7  11   3       26.41       15.45      1.98 o 
  -6  11   3        0.84        2.31      1.80 o 
  -5  11   3      831.22      798.39      7.45 o 
  -4  11   3       29.42       27.87      1.65 o 
  -3  11   3      243.47      240.29      3.75 o 
  -2  11   3        1.90       -1.17      1.17 o 
  -1  11   3      623.63      592.34      6.76 o 
   0  11   3      301.16      289.69      5.08 o 
   1  11   3      132.44      133.76      3.02 o 
   2  11   3       41.61       46.56      2.03 o 
   3  11   3      101.24       94.67      3.29 o 
   4  11   3        0.40       -0.88      1.63 o 
   5  11   3      939.75      970.76      9.57 o 
   6  11   3       19.15       20.52      3.01 o 
   7  11   3       20.95       13.09      2.93 o 
   8  11   3       67.14       69.80      4.66 o 
   9  11   3       38.07       51.75      4.48 o 
 -10  12   3       16.69       12.27      2.53 o 
  -9  12   3        0.03       -0.59      2.28 o 
  -8  12   3       13.97       11.57      2.39 o 
  -7  12   3       31.52       34.19      3.18 o 
  -6  12   3      667.45      702.15      7.66 o 
  -5  12   3      114.12      109.35      3.58 o 
  -4  12   3        1.66        0.03      1.50 o 
  -3  12   3       17.86       15.81      1.69 o 
  -2  12   3      785.60      764.57      7.89 o 
  -1  12   3      192.23      195.62      3.79 o 
   0  12   3      132.32      105.21      6.09 o 
   1  12   3       47.71       51.42      2.33 o 
   2  12   3        0.66       -1.68      1.68 o 
   3  12   3      149.40      144.70      3.17 o 
   4  12   3      622.14      627.15      7.29 o 
   5  12   3        3.46        3.12      2.23 o 
   6  12   3        1.41       -2.56      2.78 o 
   7  12   3       42.48       42.67      4.11 o 
   8  12   3       98.85      102.56      5.43 o 
  -9  13   3       27.71       30.27      3.09 o 
  -8  13   3       76.82       78.02      3.78 o 
  -7  13   3       14.53        9.02      2.57 o 
  -6  13   3       10.27       11.21      2.67 o 
  -5  13   3        0.02       -1.87      1.87 o 
  -4  13   3      477.80      466.71      5.71 o 
  -3  13   3       70.82       54.85      2.38 o 
  -2  13   3        0.32       -1.56      1.56 o 
  -1  13   3     1975.14     1937.99     16.26 o 
   0  13   3      300.73      317.29      5.51 o 
   1  13   3     1717.92     1742.49     14.35 o 
   2  13   3      496.16      497.56      6.27 o 
   3  13   3       17.65       14.66      1.97 o 
   4  13   3        0.35       -0.14      2.01 o 
   5  13   3       34.61       39.07      3.74 o 
   6  13   3      192.17      196.18      7.13 o 
   7  13   3        1.07       -1.72      3.63 o 
   8  13   3        2.21       -0.63      3.97 o 
  -9  14   3        0.49        2.25      3.83 o 
  -8  14   3       33.69       36.87      3.59 o 
  -7  14   3       55.72       58.90      4.88 o 
  -6  14   3       11.60       10.77      2.86 o 
  -5  14   3        4.03       -0.35      2.69 o 
  -4  14   3       96.07       92.87      3.22 o 
  -3  14   3        0.37       -1.74      1.74 o 
  -2  14   3      235.90      220.41      5.10 o 
  -1  14   3       83.63       83.24      3.01 o 
   0  14   3       13.05       14.85      2.47 o 
   1  14   3        6.75        5.67      2.12 o 
   2  14   3      951.64      973.97      9.63 o 
   3  14   3       19.47        8.02      2.18 o 
   4  14   3       13.56        6.42      3.44 o 
   5  14   3      129.94      124.48      6.22 o 
   6  14   3       36.50       40.92      4.39 o 
   7  14   3        6.83        5.08      4.14 o 
  -8  15   3        0.00       -3.36      4.17 o 
  -7  15   3      142.13      138.83      7.91 o 
  -6  15   3      116.36      114.11      5.52 o 
  -5  15   3      104.89      113.85      6.30 o 
  -4  15   3      183.80      180.04      6.56 o 
  -3  15   3      116.29       99.86      5.21 o 
  -2  15   3      530.67      530.48      7.28 o 
  -1  15   3       27.50       21.21      2.62 o 
   0  15   3        9.68        0.25      1.49 o 
   1  15   3       35.14       25.83      3.01 o 
   2  15   3        8.16        5.96      2.82 o 
   3  15   3        2.50        2.91      3.43 o 
   4  15   3      150.66      131.96      6.87 o 
   5  15   3       97.18       97.89      6.50 o 
   6  15   3        4.68        3.70      4.26 o 
   7  15   3        7.49        7.76      4.37 o 
  -7  16   3       24.03       22.95      4.59 o 
  -6  16   3        0.75       -2.16      5.61 o 
  -5  16   3       22.94       26.54      4.34 o 
  -4  16   3       19.39        8.97      7.98 o 
  -3  16   3       95.59       92.91      7.09 o 
  -2  16   3       30.79       22.21      4.48 o 
  -1  16   3        8.20        1.66      3.50 o 
   0  16   3        0.29       -0.67      3.06 o 
   1  16   3       20.55       18.64      3.93 o 
   2  16   3        0.28       -1.23      3.41 o 
   3  16   3      116.57      111.30      6.67 o 
   4  16   3        0.50        2.02      4.00 o 
   5  16   3       16.68       10.41      5.00 o 
   6  16   3       60.20       55.04      6.41 o 
  -6  17   3       17.30       12.81      4.34 o 
  -5  17   3       12.38        5.71      5.02 o 
  -4  17   3      208.28      239.15      8.68 o 
  -3  17   3        9.28        9.97      4.28 o 
  -2  17   3        4.33       -2.42      3.96 o 
  -1  17   3       59.38       59.78      5.00 o 
   0  17   3       10.88        2.25      5.73 o 
   1  17   3      137.48      112.86      6.95 o 
   2  17   3        0.02       -4.24      4.24 o 
   3  17   3        2.38        1.71      5.26 o 
   4  17   3       29.31       29.81      6.30 o 
   5  17   3       10.55        9.21      6.95 o 
  -5  18   3       44.87       33.85      8.42 o 
  -4  18   3       36.42       33.98      5.08 o 
  -3  18   3       88.39       71.20      7.47 o 
  -2  18   3       37.06       38.78      6.68 o 
  -1  18   3       96.31      106.25      7.00 o 
   0  18   3        0.14       -2.57      4.38 o 
   1  18   3       56.33       63.75      6.24 o 
   2  18   3       16.45       12.42      5.90 o 
   3  18   3      152.29      143.73      9.22 o 
   4  18   3        0.00       -2.59      5.57 o 
  -4  19   3       39.21       43.99      7.03 o 
  -3  19   3        0.45       -0.13      5.83 o 
  -2  19   3        2.40        7.89      5.73 o 
  -1  19   3        2.37        3.12      5.34 o 
   0  19   3        0.01        3.30      4.75 o 
   1  19   3       16.76       19.99      5.99 o 
   2  19   3       14.22       11.83      6.06 o 
   3  19   3        0.49        7.50      5.90 o 
 -12   0   4       23.47       21.10      4.10 o 
 -10   0   4       15.81       17.38      5.93 o 
  -8   0   4      400.56      452.92      8.07 o 
  -6   0   4       36.07       64.89      2.20 o 
  -4   0   4     8905.07     9392.98    151.38 o 
  -2   0   4      147.36      128.37      2.60 o 
   0   0   4    11942.38    12071.42    160.07 o 
   2   0   4    39572.76    40339.90    409.41 o 
   4   0   4      116.76       97.03      3.19 o 
   6   0   4      195.31      163.59      4.90 o 
   8   0   4     1497.72     1478.65     35.35 o 
  10   0   4        3.51        6.69      3.54 o 
 -12   1   4       25.73       23.61      1.79 o 
 -11   1   4       25.52       25.41      2.50 o 
 -10   1   4       65.99       78.38      2.52 o 
  -9   1   4      141.41      147.33      3.04 o 
  -8   1   4       47.76       50.74      2.10 o 
  -7   1   4       71.08       60.37      2.51 o 
  -6   1   4        2.33        4.11      1.33 o 
  -5   1   4      771.29      826.00     10.94 o 
  -4   1   4       16.52       10.22      1.92 o 
  -3   1   4       84.13       58.47      1.34 o 
  -2   1   4      211.12      202.34      2.31 o 
  -1   1   4     1525.94     1613.97     13.98 o 
   0   1   4     8790.30     9086.24     85.56 o 
   1   1   4     9827.56    10164.40     95.75 o 
   2   1   4     3130.37     3098.61     23.40 o 
   3   1   4     2453.52     2617.69     20.13 o 
   4   1   4      420.46      461.88      5.00 o 
   5   1   4     1513.12     1539.94     12.87 o 
   6   1   4       28.97       24.94      1.67 o 
   7   1   4      680.43      675.70      7.96 o 
   8   1   4      392.05      381.69      6.98 o 
   9   1   4       40.92       42.85      3.08 o 
  10   1   4       15.18       18.75      2.78 o 
 -12   2   4       26.37       26.11      1.96 o 
 -11   2   4       55.10       49.70      2.24 o 
 -10   2   4      202.27      210.28      4.26 o 
  -9   2   4       25.31       22.14      1.84 o 
  -8   2   4        3.15        1.27      0.98 o 
  -7   2   4       38.59       40.50      2.49 o 
  -6   2   4     3606.27     3695.66     37.91 o 
  -5   2   4     1739.51     1858.41     19.84 o 
  -4   2   4     5773.10     6064.13     52.07 o 
  -3   2   4     1176.50     1232.57      9.90 o 
  -2   2   4     1172.12     1147.77     10.13 o 
  -1   2   4     2021.78     2016.27     17.31 o 
   0   2   4     2495.96     2371.67     21.77 o 
   1   2   4      349.60      313.00      4.59 o 
   2   2   4      117.88      139.95      2.44 o 
   3   2   4       71.15       95.24      2.22 o 
   4   2   4      999.76      942.32      8.48 o 
   5   2   4      132.93      123.94      2.74 o 
   6   2   4     1454.62     1413.74     12.88 o 
   7   2   4      346.26      330.97      5.26 o 
   8   2   4      221.67      219.34      5.51 o 
   9   2   4       41.14       35.36      2.97 o 
  10   2   4       29.30       30.94      3.33 o 
 -12   3   4        0.25        0.15      1.45 o 
 -11   3   4        5.34        4.93      1.55 o 
 -10   3   4       58.66       55.79      2.14 o 
  -9   3   4        0.78        1.87      1.83 o 
  -8   3   4      818.03      847.76      8.79 o 
  -7   3   4      916.13      866.03      7.51 o 
  -6   3   4        2.24        2.48      0.85 o 
  -5   3   4      376.90      368.17      3.49 o 
  -4   3   4      143.06      150.53      1.98 o 
  -3   3   4      876.52      876.17      6.70 o 
  -2   3   4       13.05       18.84      0.85 o 
  -1   3   4     1775.45     1923.56     16.73 o 
   0   3   4      452.66      486.12      5.68 o 
   1   3   4      723.55      705.05      7.78 o 
   2   3   4     4222.02     4017.11     29.97 o 
   3   3   4     4121.37     4398.41     32.85 o 
   4   3   4      585.93      599.08      5.75 o 
   5   3   4       21.87       18.46      1.38 o 
   6   3   4      329.08      311.65      4.64 o 
   7   3   4       93.77       97.32      3.20 o 
   8   3   4       17.94       10.49      2.98 o 
   9   3   4       34.02       32.05      3.23 o 
  10   3   4        9.81       11.47      2.76 o 
 -12   4   4      109.96      129.35      3.65 o 
 -11   4   4        2.53        4.43      1.56 o 
 -10   4   4        0.11        1.26      1.40 o 
  -9   4   4       29.34       27.17      1.84 o 
  -8   4   4     1324.60     1268.47     10.80 o 
  -7   4   4      111.23      101.97      2.38 o 
  -6   4   4       17.92       12.78      0.98 o 
  -5   4   4        0.61       -0.12      0.80 o 
  -4   4   4      855.92      902.81      7.72 o 
  -3   4   4     1273.14     1291.56      9.13 o 
  -2   4   4        2.69        1.04      0.73 o 
  -1   4   4     3452.17     3261.02     27.35 o 
   0   4   4        2.85        0.36      0.75 o 
   1   4   4        0.74        1.51      1.12 o 
   2   4   4      150.49      159.15      4.14 o 
   3   4   4     1054.55     1149.18      9.96 o 
   4   4   4       27.28       29.04      1.46 o 
   5   4   4        4.73        2.92      1.19 o 
   6   4   4       43.15       48.61      2.14 o 
   7   4   4       17.45       14.12      2.11 o 
   8   4   4      296.19      304.46      5.80 o 
   9   4   4       69.58       68.40      3.47 o 
  10   4   4       17.82       17.41      2.93 o 
 -12   5   4        0.66        3.52      1.97 o 
 -11   5   4       45.45       47.61      2.48 o 
 -10   5   4       30.75       28.31      1.83 o 
  -9   5   4       72.85       67.26      2.36 o 
  -8   5   4      173.92      169.26      4.02 o 
  -7   5   4      951.64      906.76      8.29 o 
  -6   5   4      220.93      204.35      2.88 o 
  -5   5   4     1457.99     1634.26     11.38 o 
  -4   5   4     3505.85     3446.32     22.83 o 
  -3   5   4      878.42      950.34      7.12 o 
  -2   5   4      576.40      622.03      5.79 o 
  -1   5   4     2605.65     2781.89     22.26 o 
   0   5   4      126.36      175.53      2.85 o 
   1   5   4       11.87       15.86      1.48 o 
   2   5   4      948.41     1003.30      9.41 o 
   3   5   4        5.73        1.52      1.03 o 
   4   5   4      322.60      345.38      4.18 o 
   5   5   4      431.36      453.25      5.06 o 
   6   5   4      854.40      831.98      8.66 o 
   7   5   4       42.16       31.80      2.48 o 
   8   5   4       38.02       32.59      2.78 o 
   9   5   4       20.28       21.81      2.96 o 
  10   5   4       51.37       47.58      3.97 o 
 -12   6   4        6.80        7.67      2.41 o 
 -11   6   4       21.36       22.43      1.74 o 
 -10   6   4       98.26       99.13      2.59 o 
  -9   6   4        5.37        2.50      1.59 o 
  -8   6   4        0.15        1.76      1.75 o 
  -7   6   4     3373.52     3316.41     23.03 o 
  -6   6   4       27.62       28.99      1.62 o 
  -5   6   4     1139.05     1094.91      7.83 o 
  -4   6   4       18.47       23.93      0.98 o 
  -3   6   4     1780.94     1931.78     13.55 o 
  -2   6   4     1919.20     1948.59     13.83 o 
  -1   6   4      687.88      730.24      6.83 o 
   0   6   4     1239.46     1173.52     10.63 o 
   1   6   4     1920.78     1940.70     14.85 o 
   2   6   4      111.73      116.18      2.48 o 
   3   6   4        9.58        3.52      1.08 o 
   4   6   4      137.68      149.61      3.25 o 
   5   6   4       80.98       84.86      2.96 o 
   6   6   4        9.50        8.97      1.77 o 
   7   6   4      171.17      169.61      4.22 o 
   8   6   4        1.36        2.57      2.23 o 
   9   6   4       91.91       93.59      4.28 o 
  10   6   4        1.42        4.14      3.21 o 
 -11   7   4      119.73      127.63      3.23 o 
 -10   7   4        0.19       -1.52      1.52 o 
  -9   7   4        5.23        0.64      1.55 o 
  -8   7   4      308.39      312.43      4.47 o 
  -7   7   4      147.75      122.47      2.93 o 
  -6   7   4       61.26       67.09      1.92 o 
  -5   7   4        2.98        2.43      0.91 o 
  -4   7   4        4.43        3.07      0.91 o 
  -3   7   4      439.68      470.77      4.74 o 
  -2   7   4     5213.37     5402.72     37.96 o 
  -1   7   4     1203.79     1213.72      9.94 o 
   0   7   4        9.94       15.38      1.28 o 
   1   7   4        7.03        7.45      1.09 o 
   2   7   4       19.22       14.89      1.28 o 
   3   7   4      399.81      424.76      4.66 o 
   4   7   4      619.42      574.53      5.82 o 
   5   7   4      247.56      264.03      3.99 o 
   6   7   4       64.59       57.09      2.58 o 
   7   7   4      251.24      263.77      5.26 o 
   8   7   4      204.68      225.62      5.37 o 
   9   7   4      178.60      199.14      5.77 o 
  10   7   4       80.79       87.80      4.82 o 
 -11   8   4      120.09      140.94      3.58 o 
 -10   8   4        0.00       -1.89      1.89 o 
  -9   8   4       59.06       64.67      2.54 o 
  -8   8   4        3.54        0.47      1.63 o 
  -7   8   4        3.75        4.90      1.46 o 
  -6   8   4      783.44      786.63      7.04 o 
  -5   8   4     2702.54     2663.70     17.88 o 
  -4   8   4       86.12       86.95      2.42 o 
  -3   8   4       83.21       69.39      2.58 o 
  -2   8   4       37.13       55.36      1.87 o 
  -1   8   4      324.92      292.24      3.99 o 
   0   8   4      284.03      304.38      3.97 o 
   1   8   4       32.23       23.21      1.41 o 
   2   8   4       49.11       49.09      2.79 o 
   3   8   4      174.41      179.73      3.00 o 
   4   8   4      815.30      815.58      7.28 o 
   5   8   4      440.32      443.03      5.45 o 
   6   8   4       15.31       20.96      2.34 o 
   7   8   4        2.40       -2.78      3.00 o 
   8   8   4       40.01       38.57      3.39 o 
   9   8   4      118.65      124.87      5.46 o 
 -11   9   4       34.52       28.18      3.30 o 
 -10   9   4       19.64       18.92      2.17 o 
  -9   9   4       25.03       21.71      2.16 o 
  -8   9   4      295.42      271.42      4.10 o 
  -7   9   4      444.55      453.11      5.20 o 
  -6   9   4       55.65       53.27      2.22 o 
  -5   9   4      272.61      259.02      3.54 o 
  -4   9   4      820.51      852.49      7.71 o 
  -3   9   4      658.41      643.87      6.34 o 
  -2   9   4      733.51      733.73      7.07 o 
  -1   9   4      349.50      352.88      4.08 o 
   0   9   4      477.76      512.74      5.40 o 
   1   9   4      247.62      220.50      4.50 o 
   2   9   4      290.04      317.18      4.65 o 
   3   9   4       64.80       66.83      2.20 o 
   4   9   4       76.13       77.55      2.58 o 
   5   9   4      307.58      345.03      4.95 o 
   6   9   4       31.15       31.63      2.26 o 
   7   9   4       87.22       86.30      3.81 o 
   8   9   4        7.71        4.57      2.54 o 
   9   9   4       17.13       14.45      3.63 o 
 -11  10   4        3.83        2.90      2.94 o 
 -10  10   4        1.24        0.90      2.39 o 
  -9  10   4      183.50      205.83      4.11 o 
  -8  10   4        9.67        7.89      1.96 o 
  -7  10   4      975.91      984.83      9.41 o 
  -6  10   4        0.19       -1.67      1.67 o 
  -5  10   4      261.55      270.48      3.71 o 
  -4  10   4      123.24      127.30      2.71 o 
  -3  10   4      316.61      358.81      4.39 o 
  -2  10   4      781.91      871.72      8.63 o 
  -1  10   4      786.41      775.26      7.01 o 
   0  10   4       52.70       70.31      2.57 o 
   1  10   4      502.01      505.71      5.34 o 
   2  10   4      229.42      220.97      3.67 o 
   3  10   4      740.52      730.03      6.92 o 
   4  10   4       15.76       20.21      1.83 o 
   5  10   4        8.95        4.40      1.85 o 
   6  10   4      112.87       92.55      3.20 o 
   7  10   4      171.96      170.02      6.91 o 
   8  10   4        7.42       14.75      3.54 o 
   9  10   4        0.40        1.30      3.47 o 
 -10  11   4        0.26        0.08      2.45 o 
  -9  11   4      147.49      149.54      4.82 o 
  -8  11   4       47.81       55.14      2.74 o 
  -7  11   4       31.67       33.48      2.22 o 
  -6  11   4       66.67       77.57      2.75 o 
  -5  11   4      508.07      478.33      6.29 o 
  -4  11   4      210.36      242.32      3.97 o 
  -3  11   4        0.81        0.03      1.33 o 
  -2  11   4      177.58      173.14      3.63 o 
  -1  11   4      654.48      665.42      6.53 o 
   0  11   4      204.80      204.69      3.65 o 
   1  11   4        0.07       -1.31      1.31 o 
   2  11   4        8.87        7.82      1.58 o 
   3  11   4       14.74        7.36      1.66 o 
   4  11   4        7.31        3.85      1.88 o 
   5  11   4      298.64      303.40      5.07 o 
   6  11   4      395.28      405.19      7.25 o 
   7  11   4        3.23        7.66      3.35 o 
   8  11   4        0.98       -2.05      3.32 o 
   9  11   4       19.86       28.11      4.18 o 
 -10  12   4       43.16       38.78      3.29 o 
  -9  12   4        5.49        5.57      2.39 o 
  -8  12   4        5.62       10.26      2.33 o 
  -7  12   4        1.26        1.86      1.86 o 
  -6  12   4       22.07       24.53      2.15 o 
  -5  12   4      199.20      207.91      3.88 o 
  -4  12   4      407.55      451.98      5.68 o 
  -3  12   4      547.82      521.48      5.99 o 
  -2  12   4       53.69       54.85      2.42 o 
  -1  12   4     2329.88     2330.09     17.14 o 
   0  12   4      638.51      634.39      8.54 o 
   1  12   4      266.55      264.24      4.39 o 
   2  12   4       22.03       17.77      1.90 o 
   3  12   4      165.53      171.84      4.45 o 
   4  12   4      245.21      237.21      4.62 o 
   5  12   4      222.47      220.35      5.34 o 
   6  12   4      103.53       96.07      5.19 o 
   7  12   4       31.32       33.70      4.17 o 
   8  12   4       27.45       27.73      4.94 o 
  -9  13   4       46.69       42.97      3.27 o 
  -8  13   4      339.53      377.66      6.34 o 
  -7  13   4        7.42        7.72      2.44 o 
  -6  13   4      103.73       90.78      3.70 o 
  -5  13   4       68.30       65.61      2.98 o 
  -4  13   4      160.93      131.55      3.84 o 
  -3  13   4      202.18      209.18      4.11 o 
  -2  13   4        7.70       11.16      1.54 o 
  -1  13   4      214.71      208.10      4.42 o 
   0  13   4       15.07       11.14      1.93 o 
   1  13   4        0.77       -1.95      1.95 o 
   2  13   4      617.71      604.40      7.06 o 
   3  13   4        2.71       -0.23      1.61 o 
   4  13   4      109.65      114.72      4.25 o 
   5  13   4       25.09       27.50      3.65 o 
   6  13   4      107.44      129.44      5.92 o 
   7  13   4       46.55       57.17      5.37 o 
   8  13   4        4.22       10.92      4.79 o 
  -9  14   4       54.33       47.54      3.78 o 
  -8  14   4        9.78       11.27      3.14 o 
  -7  14   4       38.33       50.63      5.72 o 
  -6  14   4       48.40       58.15      4.03 o 
  -5  14   4        0.12        0.42      2.71 o 
  -4  14   4       19.70       13.73      2.36 o 
  -3  14   4       46.95       39.85      2.39 o 
  -2  14   4      104.29       99.40      3.28 o 
  -1  14   4      128.90      111.52      3.56 o 
   0  14   4      596.08      603.39      7.43 o 
   1  14   4       37.78       34.84      2.47 o 
   2  14   4       15.85        9.63      2.48 o 
   3  14   4      425.66      438.03      9.62 o 
   4  14   4        5.34        1.96      3.41 o 
   5  14   4        9.48        4.27      3.74 o 
   6  14   4       87.76       71.02      5.73 o 
   7  14   4       33.26       35.79      5.44 o 
  -8  15   4        1.08       -0.41      3.27 o 
  -7  15   4        2.12        3.01      3.34 o 
  -6  15   4       94.92      107.53      5.35 o 
  -5  15   4       57.29       56.67      4.37 o 
  -4  15   4      110.34      108.45      4.85 o 
  -3  15   4       36.79       41.81      4.18 o 
  -2  15   4       99.52       87.08      4.16 o 
  -1  15   4        6.62        3.57      2.28 o 
   0  15   4      364.45      362.69      8.14 o 
   1  15   4       20.82       15.88      3.08 o 
   2  15   4       47.70       41.22      3.93 o 
   3  15   4       21.44       20.17      5.14 o 
   4  15   4        0.46        0.01      4.20 o 
   5  15   4      109.55       98.06      6.53 o 
   6  15   4       80.94       82.16      7.15 o 
  -7  16   4        0.10        0.06      3.89 o 
  -6  16   4      152.41      152.13      6.95 o 
  -5  16   4        1.53        2.81      3.70 o 
  -4  16   4      212.77      222.06      8.28 o 
  -3  16   4       20.80       14.46      4.23 o 
  -2  16   4       17.33       26.34      4.52 o 
  -1  16   4      111.97      114.46      5.89 o 
   0  16   4        9.49        7.25      3.62 o 
   1  16   4        0.37       -3.41      3.41 o 
   2  16   4       79.19       73.52      6.52 o 
   3  16   4       51.25       60.63      5.60 o 
   4  16   4        0.69        0.03      4.07 o 
   5  16   4       18.68       16.33      5.29 o 
   6  16   4        0.13        4.72      5.34 o 
  -6  17   4        0.63        8.86      4.24 o 
  -5  17   4       34.39       35.37      5.73 o 
  -4  17   4        0.21       -1.31      3.89 o 
  -3  17   4       48.47       56.27      5.48 o 
  -2  17   4       25.72       23.71      4.68 o 
  -1  17   4        0.55       -3.99      3.99 o 
   0  17   4        7.10        7.61      4.44 o 
   1  17   4      191.63      224.48     10.40 o 
   2  17   4       16.61       17.43      4.79 o 
   3  17   4        3.38       -4.57      5.58 o 
   4  17   4        4.60        4.68      9.99 o 
   5  17   4       28.52       30.28      7.96 o 
  -5  18   4        8.05        8.76      4.99 o 
  -4  18   4        0.07        1.26      4.22 o 
  -3  18   4        4.95       -0.66      5.25 o 
  -2  18   4       10.33        6.47      5.51 o 
  -1  18   4       33.40       30.41      5.32 o 
   0  18   4       20.88       30.28      5.32 o 
   1  18   4       15.64        8.36      4.85 o 
   2  18   4       15.13       10.49      5.75 o 
   3  18   4        1.07       -3.27      6.56 o 
   4  18   4       14.94        9.49      6.64 o 
  -4  19   4        0.71       -5.31      5.31 o 
  -3  19   4       62.16       66.48      7.53 o 
  -2  19   4        9.99       11.07      6.18 o 
  -1  19   4        4.89       14.28      5.90 o 
   0  19   4       47.61       44.47      5.92 o 
   1  19   4        0.03       -1.75      6.91 o 
   2  19   4        0.87       -2.12      6.64 o 
 -11   0   5      141.39      126.09      6.66 o 
  -9   0   5       43.16       44.95      2.78 o 
  -7   0   5        2.10        5.80      1.46 o 
  -5   0   5     5941.35     6327.60     82.83 o 
  -3   0   5       74.99       37.72      1.43 o 
  -1   0   5     3697.36     3652.96     43.24 o 
   1   0   5      107.02      113.51      7.84 o 
   3   0   5     4067.55     4472.88     47.43 o 
   5   0   5       58.77       62.28      3.40 o 
   7   0   5      162.09      168.12      5.90 o 
   9   0   5        1.00       -0.69      3.25 o 
 -12   1   5        0.05        1.03      1.93 o 
 -11   1   5        2.44        3.45      2.18 o 
 -10   1   5        6.44        1.16      3.27 o 
  -9   1   5       31.56       27.50      2.22 o 
  -8   1   5      130.71      135.54      3.78 o 
  -7   1   5       61.28       60.52      3.84 o 
  -6   1   5        0.09        0.61      1.19 o 
  -5   1   5      260.27      294.96      3.46 o 
  -4   1   5     2292.69     2345.26     19.07 o 
  -3   1   5      683.23      659.10      5.41 o 
  -2   1   5     1444.39     1396.22     10.86 o 
  -1   1   5      106.16      104.19      2.02 o 
   0   1   5    18873.97    20057.42    187.38 o 
   1   1   5       52.95       27.18      1.61 o 
   2   1   5     4009.33     3983.52     29.86 o 
   3   1   5     1788.75     1859.48     15.05 o 
   4   1   5       16.80       20.42      1.46 o 
   5   1   5        0.61        1.22      1.25 o 
   6   1   5     2612.22     2563.38     23.03 o 
   7   1   5      290.02      285.04      5.20 o 
   8   1   5      339.08      346.04      9.45 o 
   9   1   5        3.35        3.37      2.50 o 
  10   1   5        4.44        2.99      3.21 o 
 -12   2   5        0.20        2.73      2.20 o 
 -11   2   5       12.77       12.95      2.11 o 
 -10   2   5       55.24       53.89      3.17 o 
  -9   2   5      534.72      492.76      8.68 o 
  -8   2   5      182.67      177.65      4.67 o 
  -7   2   5      289.02      317.20      6.02 o 
  -6   2   5        9.85       17.87      2.21 o 
  -5   2   5     4108.37     4030.66     32.09 o 
  -4   2   5      208.92      237.24      2.35 o 
  -3   2   5      488.86      542.89      4.69 o 
  -2   2   5     2675.98     2868.18     20.34 o 
  -1   2   5      133.77      128.63      2.17 o 
   0   2   5      620.81      598.71      6.81 o 
   1   2   5      406.60      509.66      6.59 o 
   2   2   5      605.52      615.36      6.05 o 
   3   2   5      305.21      274.67      3.75 o 
   4   2   5      978.18      926.23      8.61 o 
   5   2   5     1453.59     1490.24     12.85 o 
   6   2   5      188.89      174.02      4.09 o 
   7   2   5      855.51      838.21      9.67 o 
   8   2   5       20.09       23.24      2.85 o 
   9   2   5       48.76       53.03      3.47 o 
  10   2   5       20.49       18.20      3.45 o 
 -12   3   5       54.35       52.41      5.36 o 
 -11   3   5        0.62       -1.98      1.98 o 
 -10   3   5        2.11        1.07      1.99 o 
  -9   3   5       12.55       10.15      2.09 o 
  -8   3   5      280.56      310.98      5.56 o 
  -7   3   5      320.64      309.25      4.08 o 
  -6   3   5       13.99       20.97      1.61 o 
  -5   3   5     2913.60     2921.10     21.29 o 
  -4   3   5        0.33        0.58      0.71 o 
  -3   3   5       85.73       78.83      1.45 o 
  -2   3   5      480.29      462.20      4.45 o 
  -1   3   5     1702.54     1655.90     18.55 o 
   0   3   5      365.51      372.97      4.74 o 
   1   3   5     2967.08     2951.80     26.32 o 
   2   3   5     2013.32     2087.36     17.43 o 
   3   3   5      151.11      142.22      2.70 o 
   4   3   5      471.08      460.24      5.01 o 
   5   3   5      247.20      234.92      3.64 o 
   6   3   5      222.14      190.81      3.97 o 
   7   3   5      211.36      203.75      4.47 o 
   8   3   5       31.38       28.60      2.72 o 
   9   3   5       12.41       15.30      2.82 o 
  10   3   5       10.28       10.09      3.32 o 
 -12   4   5        2.95        2.62      2.68 o 
 -11   4   5        6.98        5.43      2.44 o 
 -10   4   5        9.16        8.02      2.39 o 
  -9   4   5      477.83      480.13      5.93 o 
  -8   4   5       31.05       27.48      1.40 o 
  -7   4   5      158.92      171.88      2.90 o 
  -6   4   5        3.65        4.01      0.91 o 
  -5   4   5        0.38        4.61      1.15 o 
  -4   4   5      554.40      603.67      4.67 o 
  -3   4   5     5478.08     5717.16     35.89 o 
  -2   4   5        4.70        4.10      0.91 o 
  -1   4   5      247.85      247.14      3.16 o 
   0   4   5      424.77      506.32      5.82 o 
   1   4   5      218.77      261.69      3.51 o 
   2   4   5      602.28      540.09      5.95 o 
   3   4   5      379.52      365.96      4.23 o 
   4   4   5      671.02      653.63      6.42 o 
   5   4   5      502.50      524.62      5.73 o 
   6   4   5        2.70       -1.21      1.70 o 
   7   4   5      269.57      267.53      4.79 o 
   8   4   5       93.84       84.62      3.68 o 
   9   4   5       45.06       42.36      3.40 o 
  10   4   5       44.45       48.09      4.03 o 
 -12   5   5       47.46       37.43      3.58 o 
 -11   5   5       26.58       32.75      1.98 o 
 -10   5   5       70.64       60.52      2.37 o 
  -9   5   5      237.05      240.79      3.53 o 
  -8   5   5     1184.37     1157.69     10.94 o 
  -7   5   5      284.63      293.32      4.14 o 
  -6   5   5      900.52      931.31      7.99 o 
  -5   5   5     1437.79     1516.82     10.17 o 
  -4   5   5      199.31      243.20      2.60 o 
  -3   5   5     2794.84     2992.00     18.70 o 
  -2   5   5       12.89        5.98      0.98 o 
  -1   5   5     7946.29     8361.35     63.92 o 
   0   5   5      338.61      330.66      4.02 o 
   1   5   5     3699.15     3670.11     27.72 o 
   2   5   5       55.36       66.52      2.31 o 
   3   5   5       26.98       29.09      1.46 o 
   4   5   5      664.86      676.08      6.69 o 
   5   5   5        0.63       -1.30      1.30 o 
   6   5   5      252.64      266.98      4.91 o 
   7   5   5        2.18        1.40      2.46 o 
   8   5   5        0.71        0.03      2.24 o 
   9   5   5        0.01        0.51      3.11 o 
  10   5   5       36.05       35.86      4.69 o 
 -12   6   5        2.53        2.67      2.35 o 
 -11   6   5        3.08        2.82      2.03 o 
 -10   6   5        9.29        7.49      1.84 o 
  -9   6   5      251.94      239.41      4.05 o 
  -8   6   5        0.35       -0.07      1.66 o 
  -7   6   5       50.49       44.00      1.80 o 
  -6   6   5     2601.04     2533.33     16.45 o 
  -5   6   5     1067.21     1049.48      7.27 o 
  -4   6   5      390.27      401.23      3.79 o 
  -3   6   5      262.74      313.93      3.20 o 
  -2   6   5      282.81      373.73      3.91 o 
  -1   6   5      413.40      430.87      5.06 o 
   0   6   5       74.61       75.22      2.34 o 
   1   6   5      843.64      944.82      7.91 o 
   2   6   5      228.95      256.57      3.78 o 
   3   6   5      176.97      204.71      3.15 o 
   4   6   5      309.96      273.09      3.81 o 
   5   6   5      316.54      328.68      4.64 o 
   6   6   5        0.23       -1.72      1.72 o 
   7   6   5      168.21      187.23      4.60 o 
   8   6   5      313.22      330.86      7.03 o 
   9   6   5       11.28       20.95      3.69 o 
  10   6   5       22.07       28.28      4.39 o 
 -11   7   5       39.11       43.13      2.12 o 
 -10   7   5       47.03       48.88      2.12 o 
  -9   7   5        3.54        2.68      1.49 o 
  -8   7   5      400.47      378.75      4.86 o 
  -7   7   5     1913.55     1893.93     13.35 o 
  -6   7   5      299.97      316.00      3.46 o 
  -5   7   5     1383.16     1467.39      9.95 o 
  -4   7   5      185.02      151.62      2.26 o 
  -3   7   5       76.71       65.95      1.75 o 
  -2   7   5     5591.75     5898.60     37.82 o 
  -1   7   5     2139.71     2276.20     18.03 o 
   0   7   5        0.17        1.04      0.93 o 
   1   7   5      897.54     1027.36      8.60 o 
   2   7   5      154.66      161.35      2.97 o 
   3   7   5        4.85        1.40      1.19 o 
   4   7   5      734.72      754.02      7.18 o 
   5   7   5       85.94       81.90      2.64 o 
   6   7   5        7.89        3.53      1.79 o 
   7   7   5      529.20      516.74      7.64 o 
   8   7   5       11.82       14.94      3.00 o 
   9   7   5       20.14       17.15      3.61 o 
 -11   8   5        4.96        5.08      1.88 o 
 -10   8   5      472.21      532.39      6.41 o 
  -9   8   5      232.15      244.90      4.17 o 
  -8   8   5       29.18       26.28      1.99 o 
  -7   8   5      177.17      173.18      2.94 o 
  -6   8   5        2.23        1.79      1.42 o 
  -5   8   5       27.82       31.31      1.88 o 
  -4   8   5     1482.53     1455.26     11.02 o 
  -3   8   5      698.33      761.99      6.99 o 
  -2   8   5      122.77      131.30      2.49 o 
  -1   8   5     1398.33     1349.75     11.75 o 
   0   8   5     3420.68     3395.06     24.89 o 
   1   8   5        5.51        9.81      1.25 o 
   2   8   5        0.07       -0.92      1.04 o 
   3   8   5       63.50       64.44      2.08 o 
   4   8   5      137.56      128.35      3.00 o 
   5   8   5      105.20      104.65      3.02 o 
   6   8   5       25.07       24.67      2.27 o 
   7   8   5      146.53      151.49      6.11 o 
   8   8   5        6.12        9.54      3.40 o 
   9   8   5      100.77      105.80      5.34 o 
 -11   9   5       88.80      103.17      3.89 o 
 -10   9   5       32.11       31.18      2.25 o 
  -9   9   5       62.36       58.15      2.57 o 
  -8   9   5       39.99       35.25      1.83 o 
  -7   9   5     1262.52     1211.73     10.13 o 
  -6   9   5      955.65      951.34      8.89 o 
  -5   9   5     1297.94     1238.76      9.43 o 
  -4   9   5      313.82      349.69      4.10 o 
  -3   9   5       16.94       18.46      1.45 o 
  -2   9   5      134.22      110.25      2.51 o 
  -1   9   5      121.72      143.70      2.75 o 
   0   9   5      374.10      409.85      5.03 o 
   1   9   5       54.68       66.84      2.30 o 
   2   9   5       36.50       40.21      1.89 o 
   3   9   5       85.12       78.55      2.51 o 
   4   9   5      110.97      111.22      2.82 o 
   5   9   5      282.48      267.72      4.37 o 
   6   9   5      185.89      206.20      4.38 o 
   7   9   5       54.98       57.18      3.83 o 
   8   9   5      144.30      159.25      6.21 o 
   9   9   5        0.01       -3.33      3.33 o 
 -11  10   5       37.10       37.49      3.76 o 
 -10  10   5        0.04        1.01      2.20 o 
  -9  10   5       74.83       75.43      3.23 o 
  -8  10   5      569.56      577.23      6.43 o 
  -7  10   5       13.82       12.05      1.89 o 
  -6  10   5      618.65      602.47      9.99 o 
  -5  10   5      512.68      520.05      5.16 o 
  -4  10   5      474.11      465.82      4.87 o 
  -3  10   5       12.41        7.15      1.40 o 
  -2  10   5       32.53       21.47      1.62 o 
  -1  10   5      139.99      149.97      2.83 o 
   0  10   5      326.19      342.08      4.52 o 
   1  10   5      431.03      412.45      5.06 o 
   2  10   5      491.57      521.83      5.92 o 
   3  10   5      161.46      148.34      3.98 o 
   4  10   5      893.32      897.64      8.63 o 
   5  10   5       20.70       12.71      1.95 o 
   6  10   5      180.27      175.76      4.74 o 
   7  10   5        2.99        6.19      3.40 o 
   8  10   5      118.72      122.60      5.79 o 
   9  10   5        4.16        5.29      3.68 o 
 -10  11   5        0.00       -2.47      2.47 o 
  -9  11   5       56.49       52.94      2.78 o 
  -8  11   5        7.85        4.54      2.01 o 
  -7  11   5       65.65       72.59      2.77 o 
  -6  11   5      177.03      185.01      3.83 o 
  -5  11   5        4.14        2.84      1.44 o 
  -4  11   5      341.71      308.21      4.21 o 
  -3  11   5       18.42       20.46      1.67 o 
  -2  11   5      146.54      132.65      2.92 o 
  -1  11   5        3.01        3.12      1.45 o 
   0  11   5      114.22      120.39      2.97 o 
   1  11   5      440.89      444.84      6.55 o 
   2  11   5       21.65       17.30      1.92 o 
   3  11   5       14.98       12.23      1.77 o 
   4  11   5        5.68        5.75      1.96 o 
   5  11   5       23.62       19.20      2.53 o 
   6  11   5      109.85      110.70      5.45 o 
   7  11   5       25.64       29.41      4.50 o 
   8  11   5        1.14        0.19      3.57 o 
 -10  12   5      134.25      155.23      4.94 o 
  -9  12   5        0.01        0.46      2.20 o 
  -8  12   5       15.65       17.26      2.38 o 
  -7  12   5        0.03       -1.75      1.75 o 
  -6  12   5        9.85        5.99      1.87 o 
  -5  12   5       15.92        8.30      1.72 o 
  -4  12   5       62.80       76.02      3.41 o 
  -3  12   5       86.24       97.86      2.80 o 
  -2  12   5      146.33      141.71      3.16 o 
  -1  12   5      145.30      142.68      3.37 o 
   0  12   5     2187.64     2168.39     18.39 o 
   1  12   5        0.03       -1.64      1.64 o 
   2  12   5      305.38      303.43      4.62 o 
   3  12   5      793.67      771.84      8.49 o 
   4  12   5      229.74      224.10      5.09 o 
   5  12   5        3.95        4.06      3.10 o 
   6  12   5        6.27        1.10      3.55 o 
   7  12   5       48.97       44.86      4.67 o 
   8  12   5        3.24        4.95      4.26 o 
  -9  13   5       48.78       49.30      3.09 o 
  -8  13   5        7.86       10.90      2.51 o 
  -7  13   5       62.17       66.74      3.44 o 
  -6  13   5       18.97       19.40      2.64 o 
  -5  13   5      143.90      133.47      3.68 o 
  -4  13   5        2.06        1.31      1.74 o 
  -3  13   5      451.66      432.04      5.83 o 
  -2  13   5      124.01      123.47      3.15 o 
  -1  13   5       51.03       49.90      2.41 o 
   0  13   5        1.76       -0.99      1.81 o 
   1  13   5      202.47      195.20      4.25 o 
   2  13   5      383.37      359.72      5.24 o 
   3  13   5      118.79      146.55      4.42 o 
   4  13   5        5.78        7.82      3.55 o 
   5  13   5      145.93      152.81      5.81 o 
   6  13   5        3.85        1.74      4.09 o 
   7  13   5       61.50       56.44      5.46 o 
  -9  14   5        0.52       -2.67      2.76 o 
  -8  14   5      136.62      156.34      5.34 o 
  -7  14   5       12.80        9.23      4.27 o 
  -6  14   5       10.56       14.39      2.94 o 
  -5  14   5      187.95      184.11      5.56 o 
  -4  14   5      122.10      129.86      3.98 o 
  -3  14   5      118.24      135.19      3.82 o 
  -2  14   5        6.77        0.50      1.58 o 
  -1  14   5      131.01      121.38      3.64 o 
   0  14   5        3.35        0.04      1.99 o 
   1  14   5       76.10       62.82      3.14 o 
   2  14   5       41.40       36.13      3.26 o 
   3  14   5       23.40       26.13      4.00 o 
   4  14   5       54.83       59.40      5.50 o 
   5  14   5      106.93      105.82      9.28 o 
   6  14   5       57.98       58.60      6.58 o 
   7  14   5      100.62      102.15      6.83 o 
  -8  15   5       68.71       75.47      5.27 o 
  -7  15   5        0.05       -3.15      3.15 o 
  -6  15   5      140.31      138.66      6.03 o 
  -5  15   5        0.37        1.54      3.03 o 
  -4  15   5        0.05       -2.68      2.68 o 
  -3  15   5       10.31        7.68      3.38 o 
  -2  15   5        9.53        3.50      2.86 o 
  -1  15   5      207.83      214.37      5.17 o 
   0  15   5        1.00       -0.64      3.08 o 
   1  15   5      649.03      641.51     10.89 o 
   2  15   5        2.92       -3.33      3.33 o 
   3  15   5       52.63       47.65      5.66 o 
   4  15   5       19.07       14.10      4.56 o 
   5  15   5        0.06       -3.31      4.28 o 
   6  15   5       50.14       49.70      6.25 o 
  -7  16   5       35.56       36.45      4.66 o 
  -6  16   5       14.96       12.25      4.13 o 
  -5  16   5       32.50       35.48      4.47 o 
  -4  16   5       27.78       32.31      5.38 o 
  -3  16   5       10.02        1.93      4.73 o 
  -2  16   5       30.83       28.78      4.64 o 
  -1  16   5      283.29      296.20      8.30 o 
   0  16   5        0.74        0.24      4.19 o 
   1  16   5       17.06       14.26      4.64 o 
   2  16   5        2.83        1.40      5.61 o 
   3  16   5      125.52      134.93      8.74 o 
   4  16   5       20.80       24.80      5.98 o 
   5  16   5       70.37       74.22      9.38 o 
  -6  17   5       17.27       23.65      4.63 o 
  -5  17   5        8.64        4.03      4.62 o 
  -4  17   5        0.56       -1.90      3.95 o 
  -3  17   5       54.58       54.41      5.49 o 
  -2  17   5        5.05        2.24      3.95 o 
  -1  17   5        4.18        4.21      4.33 o 
   0  17   5       35.33       37.29      5.26 o 
   1  17   5       49.54       53.51      5.70 o 
   2  17   5       14.64        3.71      4.59 o 
   3  17   5       13.31       17.09      5.97 o 
   4  17   5        3.57        4.77      7.27 o 
  -5  18   5       49.86       50.13      6.35 o 
  -4  18   5        0.09        0.69      4.36 o 
  -3  18   5       11.34       15.30      5.95 o 
  -2  18   5        1.91       -2.47      5.17 o 
  -1  18   5       22.32       10.11      6.72 o 
   0  18   5        0.63       -1.91      4.38 o 
   1  18   5       17.32       13.62      5.08 o 
   2  18   5        7.91        9.41      5.91 o 
   3  18   5        4.47        4.27      5.75 o 
  -3  19   5        0.04       -5.40      5.40 o 
  -2  19   5      151.42      211.04     18.58 o 
  -1  19   5        5.02        5.54      5.66 o 
   0  19   5        0.03       -4.73      4.73 o 
   1  19   5       12.26       10.88      5.23 o 
 -12   0   6       33.09       45.44     11.05 o 
 -10   0   6       51.52       54.03      9.82 o 
  -8   0   6     2212.34     2167.06     30.25 o 
  -6   0   6     2127.68     2218.46     30.63 o 
  -4   0   6     4032.57     4234.49     35.89 o 
  -2   0   6      763.80      827.22      9.98 o 
   0   0   6     1312.95     1173.12     18.35 o 
   2   0   6     3349.89     3273.34     56.86 o 
   4   0   6     1028.65      971.98     12.95 o 
   6   0   6      307.87      325.74      7.90 o 
   8   0   6       71.97       67.44      5.27 o 
  10   0   6        0.23       -1.18      4.89 o 
 -12   1   6        3.36        1.91      1.79 o 
 -11   1   6        0.02        0.25      1.66 o 
 -10   1   6       68.03       70.05      3.14 o 
  -9   1   6      197.98      190.23      6.38 o 
  -8   1   6       27.00       23.83      2.09 o 
  -7   1   6      895.24      902.66     12.50 o 
  -6   1   6       51.03       44.98      1.46 o 
  -5   1   6      203.05      150.72      2.28 o 
  -4   1   6      566.23      634.75      4.64 o 
  -3   1   6       95.84       88.40      1.37 o 
  -2   1   6     3144.55     3178.23     23.70 o 
  -1   1   6      104.98       96.63      1.95 o 
   0   1   6     6806.11     6896.56     56.12 o 
   1   1   6     7508.27     7738.54     80.38 o 
   2   1   6      310.61      246.21      4.69 o 
   3   1   6     1083.33     1074.09      9.73 o 
   4   1   6       79.58       79.74      2.41 o 
   5   1   6      120.19      119.06      3.01 o 
   6   1   6        0.99       -1.92      1.92 o 
   7   1   6      210.89      215.75      5.45 o 
   8   1   6      134.83      140.09      5.45 o 
   9   1   6        0.02       -2.90      2.90 o 
  10   1   6        3.96        3.77      3.58 o 
 -12   2   6       37.47       33.63      2.60 o 
 -11   2   6        8.88        3.75      1.88 o 
 -10   2   6       24.48       25.78      2.13 o 
  -9   2   6       42.61       36.34      3.01 o 
  -8   2   6      274.23      267.63      5.67 o 
  -7   2   6      114.47      129.11      3.81 o 
  -6   2   6      779.46      784.92      7.20 o 
  -5   2   6      151.02      164.97      2.58 o 
  -4   2   6     1214.62     1087.93      7.35 o 
  -3   2   6      113.87       94.48      1.55 o 
  -2   2   6       98.66      105.68      1.98 o 
  -1   2   6      293.63      339.52      3.84 o 
   0   2   6     5739.62     6015.24     46.48 o 
   1   2   6      469.03      546.09      5.64 o 
   2   2   6      570.96      622.44      7.57 o 
   3   2   6      746.24      752.78      7.44 o 
   4   2   6        4.79        4.24      1.31 o 
   5   2   6       60.21       58.25      2.26 o 
   6   2   6     3435.69     3360.49     29.73 o 
   7   2   6        0.03        0.57      1.88 o 
   8   2   6        4.65        4.33      2.54 o 
   9   2   6       91.55       84.81      5.19 o 
  10   2   6       16.90       24.96      3.89 o 
 -12   3   6       12.63       14.50      2.44 o 
 -11   3   6      104.61      104.76      3.97 o 
 -10   3   6        9.60        3.04      2.89 o 
  -9   3   6       33.91       30.12      2.31 o 
  -8   3   6       55.28       53.26      2.58 o 
  -7   3   6      218.08      181.96      2.63 o 
  -6   3   6     1370.58     1416.05     12.32 o 
  -5   3   6      360.17      415.59      3.62 o 
  -4   3   6     1434.25     1565.05     10.02 o 
  -3   3   6        9.19        8.36      0.81 o 
  -2   3   6       80.44       54.67      2.65 o 
  -1   3   6     5243.25     5226.11     39.10 o 
   0   3   6     2527.13     2527.10     24.19 o 
   1   3   6      414.84      481.39      5.22 o 
   2   3   6      373.59      403.97      4.79 o 
   3   3   6      108.50      129.99      2.97 o 
   4   3   6       29.22       29.77      1.70 o 
   5   3   6        0.86        0.61      1.34 o 
   6   3   6        1.12       -2.69      3.63 o 
   7   3   6      335.35      323.32      5.51 o 
   8   3   6      167.91      167.28      4.94 o 
   9   3   6        4.07        9.37      3.56 o 
  10   3   6       15.70       14.33      4.58 o 
 -12   4   6       25.42       27.99      5.17 o 
 -11   4   6       24.47       26.39      2.84 o 
 -10   4   6      137.92      125.86      6.16 o 
  -9   4   6      150.09      158.78      4.39 o 
  -8   4   6      707.12      705.26      6.63 o 
  -7   4   6       55.40       46.21      1.86 o 
  -6   4   6      740.13      777.85      6.70 o 
  -5   4   6       79.69       61.68      1.83 o 
  -4   4   6     1054.75     1217.98      7.62 o 
  -3   4   6     1123.31     1196.55      8.79 o 
  -2   4   6     4722.98     4893.34     34.11 o 
  -1   4   6      114.19      116.72      4.25 o 
   0   4   6     4113.29     4218.73     31.48 o 
   1   4   6      508.05      411.72      4.56 o 
   2   4   6      178.97      163.92      3.01 o 
   3   4   6       63.08       74.33      2.42 o 
   4   4   6      218.77      213.19      3.41 o 
   5   4   6      142.58      140.67      3.20 o 
   6   4   6      203.77      203.32      4.72 o 
   7   4   6       33.91       19.66      2.54 o 
   8   4   6       34.86       27.03      3.17 o 
   9   4   6        2.60        5.32      3.30 o 
  10   4   6       19.04       14.27      3.67 o 
 -12   5   6        3.59        6.71      2.84 o 
 -11   5   6        2.15        4.76      2.63 o 
 -10   5   6       78.39       82.17      2.87 o 
  -9   5   6       27.89       22.03      1.94 o 
  -8   5   6      319.26      307.55      4.39 o 
  -7   5   6      105.53      106.78      2.81 o 
  -6   5   6       24.66       25.43      1.33 o 
  -5   5   6     1445.08     1530.35     10.35 o 
  -4   5   6        0.98       -0.67      0.67 o 
  -3   5   6       36.46       63.58      1.56 o 
  -2   5   6      125.23      140.60      2.39 o 
  -1   5   6       26.16       22.03      1.35 o 
   0   5   6        5.51        1.24      0.92 o 
   1   5   6     1810.10     1808.43     14.09 o 
   2   5   6     1142.06     1147.02     10.29 o 
   3   5   6      621.95      630.99      6.11 o 
   4   5   6        9.47        8.61      1.45 o 
   5   5   6     1429.14     1437.43     12.26 o 
   6   5   6      707.87      700.41      8.26 o 
   7   5   6      383.30      388.15      6.42 o 
   8   5   6       60.87       52.78      3.66 o 
   9   5   6      108.94      118.81      5.43 o 
 -12   6   6        1.25       10.00      3.66 o 
 -11   6   6       56.18       55.81      2.48 o 
 -10   6   6       91.35       84.87      2.56 o 
  -9   6   6      200.26      215.57      3.83 o 
  -8   6   6       64.84       59.91      2.37 o 
  -7   6   6     1438.85     1462.54     11.04 o 
  -6   6   6       97.10       90.57      2.45 o 
  -5   6   6      690.44      677.61      4.96 o 
  -4   6   6      335.51      345.70      3.32 o 
  -3   6   6        8.75        4.68      0.88 o 
  -2   6   6      667.62      653.79      6.09 o 
  -1   6   6     1318.39     1175.05     10.86 o 
   0   6   6       20.86       20.60      1.32 o 
   1   6   6        0.00       -0.77      0.83 o 
   2   6   6      211.46      218.62      3.46 o 
   3   6   6      328.20      291.46      3.97 o 
   4   6   6        0.48       -1.28      1.28 o 
   5   6   6      509.27      491.23      5.98 o 
   6   6   6      156.46      160.66      4.17 o 
   7   6   6       72.30       63.72      3.54 o 
   8   6   6      173.27      175.72      6.14 o 
   9   6   6      139.51      151.03      7.25 o 
 -11   7   6       57.22       60.29      2.52 o 
 -10   7   6       67.94       70.29      2.75 o 
  -9   7   6        0.41        1.48      1.49 o 
  -8   7   6       41.51       40.80      1.84 o 
  -7   7   6     1137.64     1117.13      8.99 o 
  -6   7   6     1223.55     1264.32      9.46 o 
  -5   7   6      657.62      652.40      5.24 o 
  -4   7   6        2.02        1.24      0.93 o 
  -3   7   6       36.76       21.73      1.19 o 
  -2   7   6      736.40      742.60      6.89 o 
  -1   7   6     4808.23     5114.07     40.41 o 
   0   7   6       33.12       23.22      1.84 o 
   1   7   6       24.45       18.48      1.41 o 
   2   7   6       19.13       13.74      1.38 o 
   3   7   6      153.42      169.03      3.06 o 
   4   7   6        0.85       -0.35      1.37 o 
   5   7   6       11.52        2.72      1.70 o 
   6   7   6       48.17       46.10      2.69 o 
   7   7   6        0.71        2.33      2.63 o 
   8   7   6       29.36       33.12      3.89 o 
   9   7   6       18.83       24.30      4.61 o 
 -11   8   6       71.48       68.99      2.77 o 
 -10   8   6       21.70       18.25      1.97 o 
  -9   8   6      394.50      414.25      5.40 o 
  -8   8   6        1.85       -1.64      1.64 o 
  -7   8   6        0.45       -1.27      1.27 o 
  -6   8   6       26.24       28.92      1.64 o 
  -5   8   6        0.92        0.65      1.15 o 
  -4   8   6        0.09        0.18      1.05 o 
  -3   8   6      620.14      678.02      5.71 o 
  -2   8   6       11.76       17.58      1.41 o 
  -1   8   6      893.26      955.79      9.07 o 
   0   8   6      124.64      112.60      3.28 o 
   1   8   6      424.71      386.06      4.65 o 
   2   8   6      115.12      116.31      2.65 o 
   3   8   6      659.07      654.27      6.45 o 
   4   8   6      412.08      347.11      4.77 o 
   5   8   6      515.96      492.25      6.20 o 
   6   8   6       53.44       63.28      3.03 o 
   7   8   6        6.79        8.10      3.33 o 
   8   8   6       22.73       12.15      3.58 o 
   9   8   6        0.13        9.46      3.78 o 
 -11   9   6       84.09       88.11      4.58 o 
 -10   9   6       83.21       88.91      2.96 o 
  -9   9   6       41.22       37.40      2.31 o 
  -8   9   6       20.43       20.28      1.85 o 
  -7   9   6       10.25        6.52      1.75 o 
  -6   9   6      635.97      637.15      6.79 o 
  -5   9   6      212.85      192.99      3.16 o 
  -4   9   6      601.91      644.23      6.09 o 
  -3   9   6      253.06      227.13      3.26 o 
  -2   9   6      279.78      238.87      3.36 o 
  -1   9   6      386.37      349.56      5.89 o 
   0   9   6      352.18      359.44      4.79 o 
   1   9   6     1104.29     1087.61      9.92 o 
   2   9   6       64.06       47.51      2.05 o 
   3   9   6      183.72      195.52      3.45 o 
   4   9   6      528.66      536.12      5.76 o 
   5   9   6       20.95       23.55      2.25 o 
   6   9   6       60.34       56.07      3.49 o 
   7   9   6      153.85      151.93      6.07 o 
   8   9   6       59.18       60.90      4.81 o 
 -11  10   6       17.78       11.32      3.03 o 
 -10  10   6       29.82       31.35      2.89 o 
  -9  10   6       32.12       19.83      2.21 o 
  -8  10   6       14.74       12.80      1.91 o 
  -7  10   6      847.14      820.90      8.28 o 
  -6  10   6       30.36       27.24      2.18 o 
  -5  10   6        9.63        8.37      1.58 o 
  -4  10   6      667.66      678.31      6.57 o 
  -3  10   6      424.83      426.79      5.43 o 
  -2  10   6      359.26      381.56      4.38 o 
  -1  10   6      204.97      185.13      3.28 o 
   0  10   6       19.48       16.33      1.67 o 
   1  10   6       86.56       88.97      3.02 o 
   2  10   6      446.54      427.44      5.39 o 
   3  10   6       89.96       85.27      2.67 o 
   4  10   6        3.23        2.97      1.79 o 
   5  10   6       33.55       42.89      2.89 o 
   6  10   6       31.86       23.64      3.79 o 
   7  10   6       36.15       37.88      4.24 o 
   8  10   6        0.19       -3.33      3.33 o 
 -10  11   6      216.58      245.84      5.73 o 
  -9  11   6        2.90       -0.53      1.99 o 
  -8  11   6        0.59       -1.39      1.89 o 
  -7  11   6        3.10        4.99      1.78 o 
  -6  11   6      170.05      183.57      3.86 o 
  -5  11   6      435.47      452.79      5.23 o 
  -4  11   6       40.15       55.43      2.24 o 
  -3  11   6        3.23        3.34      1.42 o 
  -2  11   6       37.69       34.29      1.80 o 
  -1  11   6      556.33      565.00      6.06 o 
   0  11   6      362.26      338.09      4.98 o 
   1  11   6      476.32      485.62      6.24 o 
   2  11   6      744.18      708.35      7.57 o 
   3  11   6      254.68      242.95      4.59 o 
   4  11   6       10.13        7.50      2.17 o 
   5  11   6      544.65      562.48      9.71 o 
   6  11   6        0.71        2.85      4.99 o 
   7  11   6        4.97       -3.57      3.57 o 
   8  11   6       28.77       23.54      4.83 o 
 -10  12   6       26.57       29.01      3.62 o 
  -9  12   6      104.10      118.82      3.83 o 
  -8  12   6       59.10       63.18      3.08 o 
  -7  12   6        0.01        0.37      2.09 o 
  -6  12   6       14.38       16.84      2.03 o 
  -5  12   6       10.15        5.80      1.70 o 
  -4  12   6       27.55       20.17      1.92 o 
  -3  12   6      156.33      137.00      3.53 o 
  -2  12   6       84.13       95.62      2.74 o 
  -1  12   6       15.80       11.21      2.16 o 
   0  12   6        8.52        2.19      2.41 o 
   1  12   6      521.54      514.68      6.63 o 
   2  12   6      411.91      393.92      5.63 o 
   3  12   6      101.64      109.79      3.71 o 
   4  12   6        5.15        1.81      3.29 o 
   5  12   6      230.36      234.33      6.85 o 
   6  12   6       27.04       26.63      4.71 o 
   7  12   6        4.77       -0.98      4.20 o 
  -9  13   6        1.61        0.16      2.37 o 
  -8  13   6       23.15       22.27      2.71 o 
  -7  13   6      103.12       82.21      3.70 o 
  -6  13   6       44.68       50.43      3.19 o 
  -5  13   6       14.41       11.52      2.54 o 
  -4  13   6       92.29       79.58      2.91 o 
  -3  13   6      117.63       96.24      2.99 o 
  -2  13   6       49.02       53.38      2.48 o 
  -1  13   6        8.46        6.12      1.90 o 
   0  13   6      621.08      604.54      6.79 o 
   1  13   6      252.63      264.88      5.13 o 
   2  13   6      237.92      241.69      5.15 o 
   3  13   6      375.04      390.39      7.70 o 
   4  13   6      161.63      165.10      8.62 o 
   5  13   6       33.89       30.83      5.61 o 
   6  13   6       12.72       15.39      4.71 o 
   7  13   6       25.55       31.76      6.10 o 
  -9  14   6       28.10       33.96      3.48 o 
  -8  14   6       50.63       55.16      3.87 o 
  -7  14   6       48.56       55.60      3.41 o 
  -6  14   6       61.09       56.29      3.75 o 
  -5  14   6        3.17       -0.23      2.66 o 
  -4  14   6      100.91      105.67      3.72 o 
  -3  14   6       36.24       41.56      2.69 o 
  -2  14   6       37.85       37.95      2.72 o 
  -1  14   6      501.31      449.56      6.36 o 
   0  14   6       49.64       43.73      2.93 o 
   1  14   6        0.01       -2.34      2.34 o 
   2  14   6        2.13        0.93      2.83 o 
   3  14   6        0.69        0.42      4.12 o 
   4  14   6        0.00       -3.84      3.84 o 
   5  14   6       50.91       44.16      5.37 o 
   6  14   6       69.59       76.24      7.40 o 
  -8  15   6       24.35       24.10      3.85 o 
  -7  15   6        3.01       -1.30      3.17 o 
  -6  15   6        9.86        7.18      3.22 o 
  -5  15   6       31.85       34.62      3.80 o 
  -4  15   6        3.56        0.55      2.48 o 
  -3  15   6      173.24      178.60      5.95 o 
  -2  15   6        3.34        3.39      3.00 o 
  -1  15   6      106.82      106.06      5.00 o 
   0  15   6        7.90       11.57      3.72 o 
   1  15   6        4.96       12.53      6.41 o 
   2  15   6       96.86      107.79      5.79 o 
   3  15   6       47.11       42.51      5.22 o 
   4  15   6       14.38       12.13      4.58 o 
   5  15   6       17.46       13.81      5.74 o 
  -7  16   6       10.31       11.78      4.20 o 
  -6  16   6        1.36       -2.05      3.90 o 
  -5  16   6       14.88        7.70      3.93 o 
  -4  16   6       46.22       44.77      8.80 o 
  -3  16   6      129.19      127.63      6.84 o 
  -2  16   6        2.83        0.21      4.00 o 
  -1  16   6       24.56       26.35      4.12 o 
   0  16   6      151.83      144.84      7.76 o 
   1  16   6       50.18       42.38      5.35 o 
   2  16   6      107.06      102.31      6.84 o 
   3  16   6        0.22       -3.79      5.27 o 
   4  16   6      153.65      164.36     11.91 o 
   5  16   6       10.53        7.46      8.19 o 
  -6  17   6        0.01       -3.59      3.90 o 
  -5  17   6       45.84       34.88      5.53 o 
  -4  17   6        3.27        5.45      4.24 o 
  -3  17   6        6.27       12.37      4.38 o 
  -2  17   6       13.93       10.05      5.34 o 
  -1  17   6        2.71       -0.48      4.50 o 
   0  17   6        3.44        0.30      4.34 o 
   1  17   6        0.14       -0.26      4.40 o 
   2  17   6       19.57       23.82      5.19 o 
   3  17   6      100.60      100.68      9.84 o 
   4  17   6       35.81       44.19      7.17 o 
  -5  18   6       29.77       31.48      8.89 o 
  -4  18   6      128.17      157.36      9.50 o 
  -3  18   6       78.96       92.36      8.03 o 
  -2  18   6       60.74       57.17      7.17 o 
  -1  18   6       41.55       20.40      7.32 o 
   0  18   6       28.56       35.06      5.57 o 
   1  18   6       24.19       22.57      5.32 o 
   2  18   6        3.02       -2.06      5.57 o 
  -3  19   6       34.13       45.74      7.16 o 
  -2  19   6        1.01       -5.51      5.51 o 
  -1  19   6       58.96       66.02      7.56 o 
   0  19   6       18.41       22.41      5.67 o 
 -11   0   7       33.33       22.10      9.01 o 
  -9   0   7      210.24      180.84      4.24 o 
  -7   0   7     2394.94     2419.40     33.61 o 
  -5   0   7      356.40      359.47      4.86 o 
  -3   0   7      200.97      183.63      2.98 o 
  -1   0   7        5.95       -1.14      1.14 o 
   1   0   7       28.97       21.93      2.04 o 
   3   0   7     1714.12     1564.16     19.02 o 
   5   0   7     1249.29     1266.23     17.50 o 
   7   0   7       74.25       64.30      4.33 o 
   9   0   7       54.05       52.14      6.64 o 
 -12   1   7       18.42       17.57      6.93 o 
 -11   1   7        0.09       -3.31      3.31 o 
 -10   1   7      369.28      361.71      7.64 o 
  -9   1   7       58.38       74.23      4.23 o 
  -8   1   7      465.70      421.49      6.42 o 
  -7   1   7       64.61       58.28      1.97 o 
  -6   1   7       19.08       30.31      1.31 o 
  -5   1   7       78.29       81.69      1.30 o 
  -4   1   7       91.16       97.14      1.59 o 
  -3   1   7     1797.97     1726.10     11.58 o 
  -2   1   7      346.22      287.26      3.88 o 
  -1   1   7       19.43       37.71      1.46 o 
   0   1   7      981.01      894.42      9.09 o 
   1   1   7     3556.76     3470.39     25.25 o 
   2   1   7     4901.48     5051.54     49.37 o 
   3   1   7     1084.29     1104.32      9.71 o 
   4   1   7     2416.28     2458.76     20.06 o 
   5   1   7       96.74       94.09      2.94 o 
   6   1   7       53.91       49.82      2.77 o 
   7   1   7      203.86      200.47      4.80 o 
   8   1   7       62.78       56.26      4.64 o 
   9   1   7        1.30       -0.07      3.53 o 
 -12   2   7       33.71       33.32      2.41 o 
 -11   2   7        2.71        2.10      1.72 o 
 -10   2   7       52.69       43.27      2.85 o 
  -9   2   7      300.38      323.15      7.03 o 
  -8   2   7      140.17      136.91      4.29 o 
  -7   2   7       10.00       17.02      1.09 o 
  -6   2   7       69.56       97.59      2.59 o 
  -5   2   7       81.12       66.47      1.57 o 
  -4   2   7        3.94        0.28      0.71 o 
  -3   2   7     1731.44     1650.42     10.40 o 
  -2   2   7     1892.80     1943.95     14.38 o 
  -1   2   7      228.76      235.46      3.30 o 
   0   2   7     1885.28     1868.23     15.93 o 
   1   2   7     5676.09     6003.50     42.21 o 
   2   2   7        0.38       -1.12      1.12 o 
   3   2   7       71.60       56.55      2.85 o 
   4   2   7      117.87       91.29      2.75 o 
   5   2   7      149.43      145.08      3.87 o 
   6   2   7        0.30       -1.88      1.88 o 
   7   2   7      396.61      401.96      6.54 o 
   8   2   7       11.67        8.04      3.58 o 
   9   2   7       26.35       26.86      3.86 o 
 -12   3   7        4.17        1.34      2.20 o 
 -11   3   7       67.93       81.36      3.51 o 
 -10   3   7      146.90      123.52      4.06 o 
  -9   3   7        2.89       -2.01      2.01 o 
  -8   3   7      324.12      295.93      4.09 o 
  -7   3   7      313.22      336.29      3.64 o 
  -6   3   7     1264.22     1345.77     10.67 o 
  -5   3   7      174.34      177.70      1.97 o 
  -4   3   7      486.41      497.80      3.96 o 
  -3   3   7     1393.75     1337.49      9.36 o 
  -2   3   7        5.32       14.14      1.09 o 
  -1   3   7     3159.64     3061.22     28.39 o 
   0   3   7        1.57       -0.80      0.80 o 
   1   3   7     1674.68     1789.25     18.45 o 
   2   3   7       61.86       53.62      1.96 o 
   3   3   7      137.97      161.77      2.90 o 
   4   3   7       59.61       54.11      2.46 o 
   5   3   7      278.28      275.66      4.23 o 
   6   3   7       64.25       62.14      2.86 o 
   7   3   7        0.87       -1.88      1.88 o 
   8   3   7       55.29       60.15      4.32 o 
   9   3   7       93.94       96.69      5.20 o 
 -12   4   7        5.90        6.35      2.51 o 
 -11   4   7      109.50      109.58      4.16 o 
 -10   4   7       46.97       50.93      3.03 o 
  -9   4   7        1.66        3.02      2.07 o 
  -8   4   7       11.79       14.39      1.40 o 
  -7   4   7     2842.85     2809.80     23.46 o 
  -6   4   7      459.34      443.97      4.33 o 
  -5   4   7       62.62       61.76      1.67 o 
  -4   4   7       26.42       12.97      0.86 o 
  -3   4   7       43.97       49.07      1.36 o 
  -2   4   7       52.09       57.81      1.60 o 
  -1   4   7      378.40      451.66      5.32 o 
   0   4   7      514.25      592.72      5.86 o 
   1   4   7      653.64      636.10      6.32 o 
   2   4   7        2.47        1.21      0.95 o 
   3   4   7     1374.06     1425.53     11.46 o 
   4   4   7      234.64      214.77      3.63 o 
   5   4   7      177.53      178.85      3.58 o 
   6   4   7      447.15      435.00      6.43 o 
   7   4   7        1.28       -2.00      2.00 o 
   8   4   7        9.30        6.70      3.24 o 
   9   4   7       19.06       10.90      3.63 o 
 -12   5   7       72.33       73.28      4.84 o 
 -11   5   7        4.60        3.03      2.54 o 
 -10   5   7        0.11       -1.50      2.27 o 
  -9   5   7      222.24      221.44      3.36 o 
  -8   5   7       97.52      115.19      3.00 o 
  -7   5   7     1098.76     1087.16     10.45 o 
  -6   5   7       35.08       37.29      1.29 o 
  -5   5   7      536.96      505.59      4.00 o 
  -4   5   7      103.66       93.17      1.73 o 
  -3   5   7       23.87       24.85      1.17 o 
  -2   5   7     1004.88     1002.38      8.44 o 
  -1   5   7      172.10      216.25      3.46 o 
   0   5   7      181.01      179.12      3.08 o 
   1   5   7     1216.91     1231.59     10.45 o 
   2   5   7      274.04      299.06      4.38 o 
   3   5   7      224.60      196.88      3.28 o 
   4   5   7       15.96       11.45      1.59 o 
   5   5   7       72.72       69.22      2.66 o 
   6   5   7       16.81        8.94      2.13 o 
   7   5   7       40.30       37.12      3.41 o 
   8   5   7        4.98        4.58      3.37 o 
   9   5   7        0.10       -3.01      3.34 o 
 -12   6   7       18.07       21.21      4.01 o 
 -11   6   7        2.99        0.90      2.69 o 
 -10   6   7       13.26       14.10      1.57 o 
  -9   6   7        0.20       -1.47      1.47 o 
  -8   6   7      276.33      251.62      3.74 o 
  -7   6   7      394.23      394.41      4.97 o 
  -6   6   7      126.49      141.49      2.42 o 
  -5   6   7      477.44      471.95      4.01 o 
  -4   6   7       21.17       28.63      1.17 o 
  -3   6   7     1217.41     1243.42      9.14 o 
  -2   6   7      312.06      402.48      4.31 o 
  -1   6   7        0.92        2.93      1.14 o 
   0   6   7     1925.89     1915.21     15.39 o 
   1   6   7        7.98        2.63      1.06 o 
   2   6   7      190.77      185.32      3.24 o 
   3   6   7       50.82       48.74      1.97 o 
   4   6   7      690.05      676.01      6.67 o 
   5   6   7       72.91       64.31      2.66 o 
   6   6   7      392.27      368.36      6.01 o 
   7   6   7       77.70       81.37      4.71 o 
   8   6   7       15.56       14.45      3.68 o 
   9   6   7        0.30        6.63      3.73 o 
 -11   7   7       52.07       56.69      2.31 o 
 -10   7   7        3.24        0.15      1.68 o 
  -9   7   7       73.51       77.15      2.30 o 
  -8   7   7       76.33       74.29      2.30 o 
  -7   7   7       32.42       32.81      1.56 o 
  -6   7   7     1850.74     1824.58     13.07 o 
  -5   7   7      737.35      704.15      5.74 o 
  -4   7   7       58.86       54.22      1.47 o 
  -3   7   7       28.76       36.81      1.49 o 
  -2   7   7      116.93      115.65      3.21 o 
  -1   7   7     1311.16     1393.91     11.48 o 
   0   7   7      898.69      936.83      8.26 o 
   1   7   7       49.39       55.13      2.02 o 
   2   7   7      391.97      422.29      5.05 o 
   3   7   7      280.14      260.80      3.90 o 
   4   7   7      157.75      170.24      3.46 o 
   5   7   7        3.37       -1.73      1.73 o 
   6   7   7      350.01      372.71      6.95 o 
   7   7   7        0.36        0.90      3.12 o 
   8   7   7      118.15      113.22      5.61 o 
   9   7   7       11.38        9.53      3.88 o 
 -11   8   7        8.08        7.47      1.79 o 
 -10   8   7      100.03      104.54      3.01 o 
  -9   8   7        7.44       11.85      1.88 o 
  -8   8   7      936.02      933.67      8.55 o 
  -7   8   7      152.64      150.98      2.68 o 
  -6   8   7        9.39        7.47      1.49 o 
  -5   8   7       22.10       14.15      1.36 o 
  -4   8   7       52.11       44.63      1.53 o 
  -3   8   7        0.56       -0.94      1.01 o 
  -2   8   7      108.41      111.01      2.71 o 
  -1   8   7      161.52      143.54      3.66 o 
   0   8   7     1150.50     1156.75     10.25 o 
   1   8   7      407.19      404.78      4.98 o 
   2   8   7      526.99      505.92      5.52 o 
   3   8   7      164.75      152.91      3.82 o 
   4   8   7       54.92       49.98      2.30 o 
   5   8   7      198.76      196.93      4.19 o 
   6   8   7      202.09      198.18      7.54 o 
   7   8   7        0.35       -1.46      3.67 o 
   8   8   7        9.40        3.87      3.55 o 
 -11   9   7       39.87       42.73      2.84 o 
 -10   9   7        0.03       -0.59      1.85 o 
  -9   9   7      339.67      364.84      5.28 o 
  -8   9   7        3.94        6.22      1.48 o 
  -7   9   7       16.50       12.46      1.78 o 
  -6   9   7      268.40      281.07      4.08 o 
  -5   9   7        0.13       -0.28      1.21 o 
  -4   9   7      785.86      831.81      6.56 o 
  -3   9   7       48.22       45.85      1.68 o 
  -2   9   7      420.04      459.82      4.90 o 
  -1   9   7      621.91      567.96      6.00 o 
   0   9   7      370.25      372.21      5.64 o 
   1   9   7      220.39      240.29      4.21 o 
   2   9   7       39.96       44.17      2.10 o 
   3   9   7      249.91      250.56      4.30 o 
   4   9   7       89.73       87.95      2.80 o 
   5   9   7      388.25      389.01      7.29 o 
   6   9   7      129.22      133.35      5.83 o 
   7   9   7        4.17        7.19      3.53 o 
   8   9   7        3.39        0.95      3.57 o 
 -10  10   7        0.56        0.79      2.26 o 
  -9  10   7       13.80       16.71      2.18 o 
  -8  10   7      118.64      110.25      3.28 o 
  -7  10   7        0.19       -1.72      1.72 o 
  -6  10   7      922.10      961.21      9.32 o 
  -5  10   7      545.79      523.38      5.64 o 
  -4  10   7       84.29       84.47      2.61 o 
  -3  10   7      117.19      127.04      2.68 o 
  -2  10   7      594.49      619.86      5.85 o 
  -1  10   7        4.07        3.13      1.55 o 
   0  10   7     2162.17     2053.38     16.03 o 
   1  10   7      430.64      410.95      5.64 o 
   2  10   7        9.13        4.68      1.80 o 
   3  10   7       21.33       18.44      1.76 o 
   4  10   7      132.13      131.14      3.65 o 
   5  10   7       35.57       40.17      3.86 o 
   6  10   7       23.27       26.21      4.02 o 
   7  10   7        5.33        4.19      3.72 o 
   8  10   7       76.16       74.68      5.96 o 
 -10  11   7        0.09        0.82      2.46 o 
  -9  11   7      115.98      122.07      4.29 o 
  -8  11   7       82.70       79.51      3.05 o 
  -7  11   7        0.57       -1.10      1.73 o 
  -6  11   7      198.71      192.16      3.97 o 
  -5  11   7        2.30        3.52      1.56 o 
  -4  11   7      126.55      147.12      2.97 o 
  -3  11   7       45.15       38.08      1.90 o 
  -2  11   7      403.72      375.32      4.81 o 
  -1  11   7      246.69      227.51      3.93 o 
   0  11   7        0.99       -1.62      1.62 o 
   1  11   7       17.97       18.29      2.10 o 
   2  11   7       60.54       65.01      2.87 o 
   3  11   7      316.76      335.65      5.42 o 
   4  11   7        3.11        4.88      2.97 o 
   5  11   7       48.61       59.01      6.39 o 
   6  11   7       24.96       22.69      4.08 o 
   7  11   7      179.77      181.33     11.70 o 
 -10  12   7       80.31       83.87      4.43 o 
  -9  12   7      158.27      166.45      4.31 o 
  -8  12   7      142.22      167.95      4.36 o 
  -7  12   7      119.67      129.82      3.87 o 
  -6  12   7        0.01       -1.77      1.77 o 
  -5  12   7       15.21       12.88      1.80 o 
  -4  12   7      300.39      298.24      4.31 o 
  -3  12   7        0.06       -1.53      1.53 o 
  -2  12   7       23.39       28.49      1.97 o 
  -1  12   7        0.68       -1.56      1.56 o 
   0  12   7       51.33       37.07      2.31 o 
   1  12   7        7.56        7.41      2.01 o 
   2  12   7      293.94      296.91      5.06 o 
   3  12   7      345.62      309.14      7.02 o 
   4  12   7        7.85       13.22      3.80 o 
   5  12   7       80.88       92.51      6.35 o 
   6  12   7      427.32      463.96     11.42 o 
   7  12   7       26.71       38.44      5.32 o 
  -9  13   7        0.98       -2.22      2.22 o 
  -8  13   7        2.21       -1.31      2.23 o 
  -7  13   7       18.65       12.92      3.14 o 
  -6  13   7       73.23       75.13      3.58 o 
  -5  13   7        1.09       -2.13      2.13 o 
  -4  13   7       61.88       61.29      2.73 o 
  -3  13   7       31.22       37.43      2.30 o 
  -2  13   7       13.16        9.33      1.76 o 
  -1  13   7        1.69       -1.74      1.74 o 
   0  13   7        0.19        2.72      1.96 o 
   1  13   7      918.11      906.36     10.16 o 
   2  13   7        5.33       10.12      2.74 o 
   3  13   7      550.97      587.44     11.38 o 
   4  13   7      284.19      275.22     15.18 o 
   5  13   7      114.07      108.83      6.92 o 
   6  13   7        5.20       18.13      7.98 o 
  -9  14   7        5.94        5.18      2.94 o 
  -8  14   7       10.43        5.80      3.04 o 
  -7  14   7        1.65        1.82      2.73 o 
  -6  14   7       61.61       63.36      3.84 o 
  -5  14   7        0.01       -2.28      2.28 o 
  -4  14   7       58.77       52.14      2.95 o 
  -3  14   7      178.94      190.56      5.86 o 
  -2  14   7       65.80       71.28      4.75 o 
  -1  14   7       39.21       35.13      3.06 o 
   0  14   7      253.28      277.47      7.93 o 
   1  14   7      146.54      139.94      5.30 o 
   2  14   7      122.03      117.26      5.43 o 
   3  14   7       10.82       13.05      4.35 o 
   4  14   7       47.34       42.03      7.94 o 
   5  14   7        2.84        0.53      4.43 o 
   6  14   7       15.71       18.22     10.64 o 
  -8  15   7       32.02       40.03      4.18 o 
  -7  15   7        3.52        1.73      3.24 o 
  -6  15   7       13.16       11.28      3.91 o 
  -5  15   7       14.64       16.56      3.11 o 
  -4  15   7        5.85       12.88      2.85 o 
  -3  15   7       51.69       39.96      5.03 o 
  -2  15   7      100.27       92.45      5.97 o 
  -1  15   7        0.18       -3.31      3.31 o 
   0  15   7      213.99      226.08      7.50 o 
   1  15   7       41.88       45.05      5.27 o 
   2  15   7        7.72        2.93      3.94 o 
   3  15   7       69.59       67.53      7.17 o 
   4  15   7        7.79        3.64      5.59 o 
   5  15   7        6.13        9.51      6.06 o 
  -7  16   7       66.79       75.25      5.49 o 
  -6  16   7        5.68       -3.56      3.56 o 
  -5  16   7       67.95       59.69      6.30 o 
  -4  16   7       18.65       14.75      4.24 o 
  -3  16   7        0.55       -2.59      5.61 o 
  -2  16   7       13.23        9.79      4.29 o 
  -1  16   7       13.50        6.06      4.75 o 
   0  16   7        3.34        2.58      6.09 o 
   1  16   7       17.34       16.21      5.38 o 
   2  16   7       16.94       18.16      4.94 o 
   3  16   7       12.42       10.67      6.28 o 
   4  16   7        0.03        6.54      5.97 o 
  -6  17   7       13.50       16.19      4.30 o 
  -5  17   7       24.05       26.71      5.47 o 
  -4  17   7        0.18        3.08      4.73 o 
  -3  17   7       49.80       52.04      5.45 o 
  -2  17   7       55.73       51.35      6.68 o 
  -1  17   7       46.31       45.96      6.45 o 
   0  17   7        7.88       -0.34      4.48 o 
   1  17   7        0.01       -4.40      4.40 o 
   2  17   7       46.48       52.32      6.12 o 
   3  17   7       24.08       24.83      6.69 o 
  -4  18   7       30.63        7.38      9.82 o 
  -3  18   7      148.64      172.20     10.93 o 
  -2  18   7       32.43       31.13      6.56 o 
  -1  18   7        8.95       13.54     10.04 o 
   0  18   7        0.27       -2.34      4.65 o 
   1  18   7       35.82       36.76      5.91 o 
   2  18   7        3.60       -1.94      5.74 o 
 -12   0   8       30.63       27.83      9.82 o 
 -10   0   8      213.63      189.93     14.33 o 
  -8   0   8      171.21      170.55      6.62 o 
  -6   0   8      630.73      692.13      7.33 o 
  -4   0   8        2.34        1.34      0.98 o 
  -2   0   8     1391.04     1370.14     14.40 o 
   0   0   8     4006.16     4183.31     44.26 o 
   2   0   8      281.78      291.75      6.14 o 
   4   0   8     1462.55     1434.04     16.72 o 
   6   0   8      430.93      433.51     10.63 o 
   8   0   8      205.30      234.95     11.43 o 
 -12   1   8        0.45        3.74      6.34 o 
 -11   1   8       36.58       34.36      3.72 o 
 -10   1   8        3.77        6.51      2.30 o 
  -9   1   8      342.64      327.22      6.16 o 
  -8   1   8      118.66      118.68      2.82 o 
  -7   1   8        1.18        1.53      1.25 o 
  -6   1   8        7.32        7.29      0.78 o 
  -5   1   8        9.64        4.35      0.67 o 
  -4   1   8      133.75      137.52      1.79 o 
  -3   1   8       31.30       50.34      1.66 o 
  -2   1   8      109.71       95.29      1.94 o 
  -1   1   8     2895.06     2978.57     23.01 o 
   0   1   8      692.64      723.45      7.14 o 
   1   1   8      192.11      213.67      3.23 o 
   2   1   8      750.55      773.08      7.87 o 
   3   1   8      455.32      511.10      5.62 o 
   4   1   8       12.95        5.01      1.61 o 
   5   1   8      624.07      635.97      6.77 o 
   6   1   8        9.91        9.77      2.27 o 
   7   1   8       35.80       38.20      4.35 o 
   8   1   8       83.81       92.67      7.44 o 
   9   1   8       26.49       37.66      9.16 o 
 -12   2   8      121.22      125.48      3.74 o 
 -11   2   8       16.93       15.14      3.19 o 
 -10   2   8      315.68      299.46      6.53 o 
  -9   2   8       28.99       31.13      2.18 o 
  -8   2   8      396.29      393.23      4.94 o 
  -7   2   8        1.29        0.09      0.97 o 
  -6   2   8        4.19        1.46      0.82 o 
  -5   2   8       38.90       29.90      0.92 o 
  -4   2   8      519.04      515.21      4.17 o 
  -3   2   8     2188.12     2317.68     14.84 o 
  -2   2   8      473.11      409.65      4.04 o 
  -1   2   8     1506.44     1648.52     13.63 o 
   0   2   8      117.63      150.36      2.83 o 
   1   2   8       71.60       66.92      2.01 o 
   2   2   8     2621.99     2623.98     21.61 o 
   3   2   8       81.71       68.41      2.19 o 
   4   2   8       18.41       12.54      1.70 o 
   5   2   8      125.24      117.81      3.27 o 
   6   2   8        0.18       -1.99      1.99 o 
   7   2   8        2.27       -0.45      3.37 o 
   8   2   8       41.58       40.63      4.17 o 
   9   2   8        0.84        1.58      3.47 o 
 -12   3   8       39.82       36.40      2.38 o 
 -11   3   8        0.12       -0.32      1.77 o 
 -10   3   8        4.21        1.67      1.71 o 
  -9   3   8      695.14      675.14      8.55 o 
  -8   3   8      888.05      851.88      9.03 o 
  -7   3   8      216.75      209.85      5.80 o 
  -6   3   8        1.60       -0.92      0.92 o 
  -5   3   8      213.08      193.43      2.54 o 
  -4   3   8     1241.31     1265.40      8.65 o 
  -3   3   8     1297.37     1344.54      8.93 o 
  -2   3   8        8.09        0.52      0.92 o 
  -1   3   8      296.26      294.75      4.07 o 
   0   3   8     1696.19     1661.06     14.43 o 
   1   3   8     1229.91     1245.20     10.62 o 
   2   3   8      101.87      105.92      3.03 o 
   3   3   8       52.49       56.08      2.07 o 
   4   3   8     1249.88     1224.10     10.05 o 
   5   3   8      387.12      379.01      5.11 o 
   6   3   8       66.92       49.49      3.41 o 
   7   3   8       34.57       35.62      3.79 o 
   8   3   8       53.49       54.17      4.44 o 
   9   3   8        5.18        4.86      4.09 o 
 -12   4   8       14.85       13.61      3.20 o 
 -11   4   8       19.20       19.95      2.70 o 
 -10   4   8        0.52       -2.11      2.11 o 
  -9   4   8       38.26       44.30      2.12 o 
  -8   4   8      234.73      250.31      3.38 o 
  -7   4   8     1392.04     1366.98     11.85 o 
  -6   4   8      999.00      967.73      7.30 o 
  -5   4   8       75.80       68.50      1.46 o 
  -4   4   8       37.64       37.08      1.22 o 
  -3   4   8      456.16      556.00      4.71 o 
  -2   4   8      208.76      170.95      2.59 o 
  -1   4   8        7.51        8.86      1.17 o 
   0   4   8       29.80       23.44      1.55 o 
   1   4   8       21.68       28.71      1.59 o 
   2   4   8      215.49      223.06      3.70 o 
   3   4   8       18.33       15.00      1.56 o 
   4   4   8     1188.71     1155.07      9.70 o 
   5   4   8      188.80      183.99      3.95 o 
   6   4   8      338.75      358.40      5.99 o 
   7   4   8       56.79       63.87      4.42 o 
   8   4   8        3.88        0.08      3.41 o 
   9   4   8        1.52       -2.45      3.38 o 
 -12   5   8       19.39       20.52      3.53 o 
 -11   5   8        0.02       -2.35      2.35 o 
 -10   5   8       14.94       12.88      2.84 o 
  -9   5   8      433.07      417.54      5.28 o 
  -8   5   8      265.65      260.92      3.93 o 
  -7   5   8       53.47       56.49      1.77 o 
  -6   5   8      310.16      284.03      3.25 o 
  -5   5   8      267.58      300.08      2.97 o 
  -4   5   8      191.73      160.78      2.29 o 
  -3   5   8     1657.11     1764.85     11.88 o 
  -2   5   8     7919.26     8180.64     54.27 o 
  -1   5   8       28.76       25.77      1.71 o 
   0   5   8     1014.34     1084.11      9.53 o 
   1   5   8      512.57      547.32      5.73 o 
   2   5   8        0.09       -1.22      1.25 o 
   3   5   8       23.22       17.95      1.63 o 
   4   5   8        7.55        1.78      1.57 o 
   5   5   8       10.24       11.76      2.39 o 
   6   5   8       98.57       85.40      3.91 o 
   7   5   8       45.91       45.28      4.72 o 
   8   5   8      197.95      221.64      7.21 o 
 -12   6   8       16.76       18.64      3.99 o 
 -11   6   8      193.01      226.67      6.24 o 
 -10   6   8        7.48       12.76      2.30 o 
  -9   6   8       69.01       70.19      2.54 o 
  -8   6   8      323.96      332.84      4.05 o 
  -7   6   8      691.40      682.97      5.88 o 
  -6   6   8        5.50       -0.18      1.19 o 
  -5   6   8        3.29        2.46      1.03 o 
  -4   6   8       32.82       31.61      1.39 o 
  -3   6   8      172.31      175.13      2.69 o 
  -2   6   8     2833.31     2804.63     18.95 o 
  -1   6   8     2451.10     2473.30     19.94 o 
   0   6   8       31.24       28.43      1.90 o 
   1   6   8      906.27      889.98      8.49 o 
   2   6   8      403.29      428.26      5.16 o 
   3   6   8        3.26        2.06      1.44 o 
   4   6   8        8.13        7.27      1.72 o 
   5   6   8      121.56      118.13      3.44 o 
   6   6   8        0.38        2.86      3.17 o 
   7   6   8        4.03       -3.12      3.12 o 
   8   6   8        0.82       -3.46      3.46 o 
 -11   7   8       43.88       49.47      2.51 o 
 -10   7   8      175.93      177.64      3.60 o 
  -9   7   8       17.86       22.78      1.69 o 
  -8   7   8       14.73       13.34      1.64 o 
  -7   7   8      249.99      233.08      3.07 o 
  -6   7   8      408.36      378.47      4.06 o 
  -5   7   8     1469.70     1461.03     10.63 o 
  -4   7   8       54.46       44.84      1.53 o 
  -3   7   8       78.90       89.91      2.04 o 
  -2   7   8       20.32       13.69      1.68 o 
  -1   7   8        0.15       -0.39      0.98 o 
   0   7   8     2349.92     2279.17     17.61 o 
   1   7   8      354.08      352.11      4.88 o 
   2   7   8       11.78        9.93      1.61 o 
   3   7   8      283.49      301.33      4.35 o 
   4   7   8       68.74       69.11      2.56 o 
   5   7   8       87.93       87.60      4.34 o 
   6   7   8       28.55       32.17      3.93 o 
   7   7   8       32.85       35.18      4.20 o 
   8   7   8       12.38       15.39      3.92 o 
 -11   8   8        0.20       -0.47      1.62 o 
 -10   8   8       12.03        9.33      1.72 o 
  -9   8   8      110.18      102.92      2.77 o 
  -8   8   8        9.45        2.60      1.67 o 
  -7   8   8      639.00      613.26      5.86 o 
  -6   8   8       12.83        9.11      1.59 o 
  -5   8   8      141.65      154.11      2.69 o 
  -4   8   8      154.96      134.40      2.43 o 
  -3   8   8      756.69      757.49      6.13 o 
  -2   8   8      206.44      209.72      3.11 o 
  -1   8   8       56.03       54.58      2.13 o 
   0   8   8        1.06       -1.28      1.28 o 
   1   8   8        1.28       -0.20      1.28 o 
   2   8   8       32.87       26.37      1.93 o 
   3   8   8      876.64      848.38      8.83 o 
   4   8   8        0.51       -1.48      1.67 o 
   5   8   8      142.61      143.81      4.93 o 
   6   8   8       76.44       77.39      5.04 o 
   7   8   8      383.08      421.55      9.60 o 
   8   8   8        0.55       -3.10      4.24 o 
 -11   9   8        1.50        1.64      3.13 o 
 -10   9   8       15.18       14.24      2.59 o 
  -9   9   8       10.87       10.59      2.02 o 
  -8   9   8      115.39      117.02      2.60 o 
  -7   9   8      721.82      719.12      6.65 o 
  -6   9   8       25.92       25.84      1.89 o 
  -5   9   8      388.13      386.18      4.29 o 
  -4   9   8      553.76      573.22      5.40 o 
  -3   9   8       26.05       27.39      1.47 o 
  -2   9   8      211.58      234.78      3.51 o 
  -1   9   8      446.40      447.11      5.65 o 
   0   9   8      181.04      170.40      3.57 o 
   1   9   8      155.60      142.93      3.41 o 
   2   9   8       78.33       82.30      2.74 o 
   3   9   8      259.81      270.90      4.41 o 
   4   9   8      179.31      180.18      4.38 o 
   5   9   8      223.58      215.96      6.46 o 
   6   9   8      125.17      115.49      5.75 o 
   7   9   8       41.38       43.59      5.38 o 
   8   9   8        4.48        6.80      5.48 o 
 -10  10   8       12.21        7.54      2.47 o 
  -9  10   8       51.94       46.12      2.88 o 
  -8  10   8       29.04       26.31      2.25 o 
  -7  10   8        1.76        1.53      1.77 o 
  -6  10   8      186.74      188.60      3.76 o 
  -5  10   8      339.29      302.18      4.06 o 
  -4  10   8      118.34       98.41      2.47 o 
  -3  10   8       10.11       10.37      1.39 o 
  -2  10   8        2.90        0.54      1.55 o 
  -1  10   8      589.47      592.75      6.58 o 
   0  10   8       68.83       57.63      2.57 o 
   1  10   8     1706.95     1712.27     14.78 o 
   2  10   8      439.95      460.31      5.78 o 
   3  10   8     1023.00     1008.81      9.80 o 
   4  10   8        0.57       -1.05      3.34 o 
   5  10   8       69.20       82.38      4.77 o 
   6  10   8       28.37       25.69      4.84 o 
   7  10   8        0.63       -0.09      8.00 o 
 -10  11   8       12.35       16.45      2.75 o 
  -9  11   8      105.97      112.59      4.54 o 
  -8  11   8      112.18      109.77      3.65 o 
  -7  11   8       39.56       30.78      2.26 o 
  -6  11   8       55.75       51.43      2.40 o 
  -5  11   8      128.56      111.59      2.92 o 
  -4  11   8      115.44      115.97      2.85 o 
  -3  11   8        0.37        0.09      1.39 o 
  -2  11   8      233.48      223.84      3.34 o 
  -1  11   8       16.12       14.42      1.86 o 
   0  11   8       41.66       33.31      2.32 o 
   1  11   8      516.12      534.85      6.94 o 
   2  11   8      629.45      616.98      7.28 o 
   3  11   8       29.58       28.04      3.27 o 
   4  11   8      246.31      275.37      8.01 o 
   5  11   8      167.15      168.00      7.75 o 
   6  11   8      143.64      137.76      7.25 o 
   7  11   8       18.55       30.46      7.62 o 
 -10  12   8        5.43        2.21      3.00 o 
  -9  12   8       13.93       12.38      2.45 o 
  -8  12   8        5.08        2.95      2.45 o 
  -7  12   8       53.32       63.01      2.94 o 
  -6  12   8      315.28      321.63      5.51 o 
  -5  12   8       53.63       51.48      3.39 o 
  -4  12   8      272.03      261.45      4.04 o 
  -3  12   8      585.54      607.51      6.27 o 
  -2  12   8       77.39       61.07      2.28 o 
  -1  12   8      977.50      945.51      8.03 o 
   0  12   8       79.27       74.01      2.94 o 
   1  12   8      548.64      517.84      8.17 o 
   2  12   8        3.09       -2.44      2.44 o 
   3  12   8       27.31       27.76      4.19 o 
   4  12   8       54.27       67.28      5.69 o 
   5  12   8       57.67       79.43      7.04 o 
   6  12   8       18.04       30.26      5.98 o 
  -9  13   8        4.14        4.03      2.38 o 
  -8  13   8       39.62       44.32      3.03 o 
  -7  13   8        8.39       12.17      2.29 o 
  -6  13   8        4.40        3.13      2.27 o 
  -5  13   8       57.18       62.18      3.26 o 
  -4  13   8      103.58       85.11      3.16 o 
  -3  13   8       47.79       45.48      3.09 o 
  -2  13   8       45.93       37.68      2.73 o 
  -1  13   8       41.73       39.67      2.83 o 
   0  13   8      699.19      736.80      9.44 o 
   1  13   8       20.05       28.95      3.64 o 
   2  13   8       47.34       43.30      4.60 o 
   3  13   8       12.74       25.00      4.29 o 
   4  13   8      155.78      161.78      7.91 o 
   5  13   8       93.26       95.05      8.01 o 
   6  13   8       10.35       10.45     15.15 o 
  -8  14   8       33.20       34.57      3.47 o 
  -7  14   8       38.24       33.07      3.15 o 
  -6  14   8        0.79       -2.57      2.57 o 
  -5  14   8        9.44        4.32      2.80 o 
  -4  14   8       35.82       32.85      3.39 o 
  -3  14   8        0.85       -2.55      3.06 o 
  -2  14   8       79.49       88.14      5.13 o 
  -1  14   8       79.64       79.83      4.42 o 
   0  14   8       63.85       63.46      4.44 o 
   1  14   8      126.36      131.94      7.64 o 
   2  14   8      348.51      376.24      9.47 o 
   3  14   8       38.13       34.16      6.18 o 
   4  14   8       16.86       15.85      5.98 o 
   5  14   8       35.70       36.85      6.89 o 
  -8  15   8       82.78       90.67      4.70 o 
  -7  15   8        0.01        1.12      2.82 o 
  -6  15   8        0.91       -0.21      2.85 o 
  -5  15   8        7.56        0.41      2.92 o 
  -4  15   8       12.76        6.78      3.38 o 
  -3  15   8        8.21       15.32      4.22 o 
  -2  15   8       86.43       89.27      6.03 o 
  -1  15   8       11.62       10.63      3.80 o 
   0  15   8        2.24        0.17      4.11 o 
   1  15   8       68.16       67.71      8.04 o 
   2  15   8       67.59       59.95      5.38 o 
   3  15   8        4.42        2.71      5.59 o 
   4  15   8        3.54       -5.81      5.81 o 
  -7  16   8        6.75       10.06      4.12 o 
  -6  16   8       22.68       20.70      4.37 o 
  -5  16   8       21.72       19.47      4.67 o 
  -4  16   8       35.56       45.54      5.24 o 
  -3  16   8        5.56       -0.45      3.95 o 
  -2  16   8       50.72       46.07      5.27 o 
  -1  16   8      132.21      139.44      7.41 o 
   0  16   8        5.80        5.94      4.59 o 
   1  16   8        0.35       -4.24      4.24 o 
   2  16   8       20.52       26.18      4.78 o 
   3  16   8        1.40       -5.58      5.58 o 
  -5  17   8        3.00       -4.34      4.34 o 
  -4  17   8       21.13       23.04      5.50 o 
  -3  17   8       39.16       42.80      7.19 o 
  -2  17   8       31.52       43.00      6.61 o 
  -1  17   8       11.90       -0.33      5.26 o 
   0  17   8       53.73       57.09      8.80 o 
   1  17   8       11.92       11.87      5.11 o 
   2  17   8        5.98        3.49      6.80 o 
  -4  18   8        0.50        6.67      6.51 o 
  -3  18   8        1.47       -4.13      5.63 o 
  -2  18   8       64.52       78.33      7.87 o 
  -1  18   8        3.19        4.08      5.59 o 
   0  18   8        0.61        2.87      5.04 o 
 -11   0   9      154.79      136.72     13.92 o 
  -9   0   9       72.99       72.62      5.15 o 
  -7   0   9       29.85       26.04      2.07 o 
  -5   0   9      590.78      548.12      6.16 o 
  -3   0   9       15.29        7.44      1.32 o 
  -1   0   9      551.55      573.49      8.71 o 
   1   0   9     4763.45     4874.57     52.51 o 
   3   0   9      267.06      251.22      5.68 o 
   5   0   9      494.49      471.10      9.39 o 
   7   0   9      502.28      515.93     37.04 o 
 -12   1   9      108.33      123.92     10.56 o 
 -11   1   9       48.56       54.14      4.82 o 
 -10   1   9       21.11       20.73      2.28 o 
  -9   1   9      149.01      137.74      3.54 o 
  -8   1   9      375.77      383.61      5.03 o 
  -7   1   9      178.62      177.61      2.32 o 
  -6   1   9        0.84        0.96      0.93 o 
  -5   1   9       20.17       13.56      0.84 o 
  -4   1   9      969.85     1038.53      7.16 o 
  -3   1   9      331.30      303.44      3.29 o 
  -2   1   9       18.59       28.39      1.33 o 
  -1   1   9     1287.53     1224.80     10.85 o 
   0   1   9      381.11      377.99      5.20 o 
   1   1   9      361.57      363.39      4.63 o 
   2   1   9      205.48      216.02      4.01 o 
   3   1   9        3.02       -1.47      1.47 o 
   4   1   9        0.53       -1.61      1.61 o 
   5   1   9       39.43       47.44      2.63 o 
   6   1   9       59.85       48.29      4.48 o 
   7   1   9      220.54      203.49      9.73 o 
   8   1   9       96.92      112.53      7.80 o 
 -12   2   9       14.58       18.93      2.49 o 
 -11   2   9       15.66       20.34      2.20 o 
 -10   2   9       62.96       60.85      3.00 o 
  -9   2   9      507.14      489.78      5.93 o 
  -8   2   9       58.34       48.12      2.45 o 
  -7   2   9      632.08      625.85      5.34 o 
  -6   2   9      496.87      519.34      4.50 o 
  -5   2   9      157.57      177.31      2.20 o 
  -4   2   9       27.78       29.01      1.12 o 
  -3   2   9       25.82       29.15      1.50 o 
  -2   2   9       68.60       70.59      2.02 o 
  -1   2   9      774.90      785.91      6.96 o 
   0   2   9      851.27      915.80      9.69 o 
   1   2   9       21.27       13.24      1.59 o 
   2   2   9       52.60       46.73      2.23 o 
   3   2   9     2552.67     2524.77     18.03 o 
   4   2   9      841.59      788.85      7.56 o 
   5   2   9       59.51       51.94      2.58 o 
   6   2   9        0.30       -1.73      2.97 o 
   7   2   9      114.96      105.87      5.48 o 
   8   2   9        0.33        2.48      3.64 o 
 -12   3   9       23.59       20.83      3.49 o 
 -11   3   9       13.61       18.04      2.52 o 
 -10   3   9        8.05        8.01      2.36 o 
  -9   3   9      178.33      170.70      3.33 o 
  -8   3   9      230.13      229.11      3.31 o 
  -7   3   9       20.84       25.50      1.91 o 
  -6   3   9      450.14      454.89      4.21 o 
  -5   3   9     1125.46     1139.80      7.97 o 
  -4   3   9      610.53      591.85      4.87 o 
  -3   3   9      535.94      482.43      4.22 o 
  -2   3   9      407.72      386.56      4.26 o 
  -1   3   9      912.00      957.59      8.48 o 
   0   3   9      548.28      638.51      6.51 o 
   1   3   9      541.81      527.74      5.63 o 
   2   3   9       82.25       74.94      3.34 o 
   3   3   9       24.55       17.92      1.82 o 
   4   3   9        8.51        9.71      1.81 o 
   5   3   9        4.83        3.11      1.80 o 
   6   3   9      102.02      106.38      6.55 o 
   7   3   9       74.67       69.73      4.83 o 
   8   3   9       18.40       18.48      3.92 o 
 -12   4   9       14.27       14.83      3.23 o 
 -11   4   9      154.48      139.49      4.70 o 
 -10   4   9        0.38       -1.75      2.26 o 
  -9   4   9       77.00       72.22      2.54 o 
  -8   4   9      326.94      300.27      4.05 o 
  -7   4   9       63.73       63.59      1.89 o 
  -6   4   9      435.28      428.14      3.99 o 
  -5   4   9      562.52      563.01      4.68 o 
  -4   4   9      170.42      190.28      2.51 o 
  -3   4   9      284.12      304.23      3.25 o 
  -2   4   9      467.99      433.71      4.65 o 
  -1   4   9     3158.64     3132.90     23.03 o 
   0   4   9      108.21      102.09      3.44 o 
   1   4   9      206.49      212.87      3.53 o 
   2   4   9      111.02      114.63      2.87 o 
   3   4   9      699.91      659.52      6.66 o 
   4   4   9      534.56      493.70      6.03 o 
   5   4   9      297.79      315.60      5.12 o 
   6   4   9       53.83       56.73      4.35 o 
   7   4   9        2.78       -1.93      3.37 o 
   8   4   9       47.17       48.55      4.71 o 
 -12   5   9       39.22       41.21      4.12 o 
 -11   5   9        0.01        2.28      2.15 o 
 -10   5   9       45.23       37.99      2.42 o 
  -9   5   9       73.98       64.11      2.37 o 
  -8   5   9      671.68      649.16      6.15 o 
  -7   5   9      117.65       95.25      3.14 o 
  -6   5   9      614.24      600.29      5.15 o 
  -5   5   9        6.07        6.82      1.10 o 
  -4   5   9       58.35       60.55      1.63 o 
  -3   5   9      953.77      938.79      7.23 o 
  -2   5   9     2113.95     2155.98     14.61 o 
  -1   5   9     1067.94     1059.15      8.94 o 
   0   5   9      607.27      575.24      6.26 o 
   1   5   9      335.37      334.63      4.48 o 
   2   5   9      505.62      484.51      5.94 o 
   3   5   9        4.45        2.02      1.58 o 
   4   5   9      231.84      239.88      4.27 o 
   5   5   9       93.50       92.47      3.39 o 
   6   5   9      177.14      188.14      6.58 o 
   7   5   9       81.29       76.91      5.08 o 
   8   5   9       21.44       20.88      4.17 o 
 -11   6   9        4.43        6.33      2.49 o 
 -10   6   9      277.07      283.30      4.21 o 
  -9   6   9       66.58       69.29      2.04 o 
  -8   6   9      612.19      583.92      5.68 o 
  -7   6   9      212.22      186.72      2.67 o 
  -6   6   9        2.20        1.10      1.32 o 
  -5   6   9       28.56       23.82      1.46 o 
  -4   6   9      365.45      348.46      4.05 o 
  -3   6   9       65.83       55.50      1.93 o 
  -2   6   9      741.93      788.66      6.63 o 
  -1   6   9      491.25      528.72      5.40 o 
   0   6   9     1721.76     1708.11     14.07 o 
   1   6   9       88.45       81.71      2.57 o 
   2   6   9        8.26        7.71      1.63 o 
   3   6   9       55.08       59.66      2.44 o 
   4   6   9      235.80      247.23      4.23 o 
   5   6   9       15.82       15.72      3.22 o 
   6   6   9      180.47      199.06      6.82 o 
   7   6   9       58.24       59.27      4.78 o 
   8   6   9        4.35        4.22      4.39 o 
 -11   7   9       49.05       49.20      1.97 o 
 -10   7   9      142.65      144.13      2.88 o 
  -9   7   9      144.57      153.42      3.00 o 
  -8   7   9       33.90       32.02      1.84 o 
  -7   7   9        0.09       -1.50      1.50 o 
  -6   7   9      297.87      286.90      3.76 o 
  -5   7   9      821.70      805.90      6.55 o 
  -4   7   9      168.43      160.72      2.71 o 
  -3   7   9      762.90      755.24      6.15 o 
  -2   7   9        0.33       -1.15      1.15 o 
  -1   7   9      540.62      543.60      6.68 o 
   0   7   9     1660.56     1654.54     13.30 o 
   1   7   9     1012.12     1005.50     11.10 o 
   2   7   9        5.31        3.89      1.65 o 
   3   7   9     1610.62     1607.68     14.10 o 
   4   7   9      268.81      262.21      4.41 o 
   5   7   9       99.24       94.02      4.75 o 
   6   7   9      100.54       97.41      5.41 o 
   7   7   9       19.82       14.39      4.03 o 
   8   7   9        1.17        5.18      4.45 o 
 -11   8   9       28.93       33.26      2.23 o 
 -10   8   9        3.47        1.88      1.57 o 
  -9   8   9       81.78       73.30      2.46 o 
  -8   8   9        1.17       -1.50      1.50 o 
  -7   8   9       13.77       10.43      1.70 o 
  -6   8   9      245.39      262.12      4.16 o 
  -5   8   9      137.70      137.45      2.79 o 
  -4   8   9      842.44      823.46      7.12 o 
  -3   8   9       13.46        9.42      1.32 o 
  -2   8   9     1692.73     1581.02     11.97 o 
  -1   8   9       45.09       37.37      1.99 o 
   0   8   9      353.01      339.45      4.51 o 
   1   8   9       10.35        6.21      1.71 o 
   2   8   9      157.09      153.98      3.67 o 
   3   8   9       10.09        4.65      1.72 o 
   4   8   9      178.95      188.46      7.29 o 
   5   8   9       54.15       48.85      4.03 o 
   6   8   9       55.62       61.34      5.15 o 
   7   8   9       62.07       58.89      5.60 o 
 -11   9   9       12.76       17.58      2.35 o 
 -10   9   9      109.39      100.06      3.06 o 
  -9   9   9       13.84       17.30      1.89 o 
  -8   9   9       34.62       35.19      1.90 o 
  -7   9   9       28.47       34.25      2.11 o 
  -6   9   9      737.88      715.50      7.15 o 
  -5   9   9      393.63      372.65      4.59 o 
  -4   9   9       65.00       67.29      2.07 o 
  -3   9   9      583.65      572.15      5.33 o 
  -2   9   9        0.05       -1.29      1.29 o 
  -1   9   9       27.21       26.82      2.11 o 
   0   9   9      257.20      261.57      5.25 o 
   1   9   9     2010.98     1991.88     17.41 o 
   2   9   9       38.64       41.14      2.35 o 
   3   9   9      127.13      127.85      3.87 o 
   4   9   9       35.02       39.33      4.20 o 
   5   9   9       63.14       64.04      4.44 o 
   6   9   9        0.20       -0.66      4.06 o 
   7   9   9       11.11        6.41      4.39 o 
 -10  10   9      128.88      147.35      4.19 o 
  -9  10   9       16.83       11.44      2.19 o 
  -8  10   9        1.63        1.24      1.68 o 
  -7  10   9       72.55       74.82      2.66 o 
  -6  10   9      347.41      356.84      4.69 o 
  -5  10   9       51.37       42.39      2.14 o 
  -4  10   9      252.93      224.62      3.40 o 
  -3  10   9      124.38      118.75      2.66 o 
  -2  10   9       82.57       78.20      2.71 o 
  -1  10   9      194.77      173.00      3.73 o 
   0  10   9     1358.11     1319.93     11.68 o 
   1  10   9      307.27      309.94      5.37 o 
   2  10   9        0.79        0.50      1.91 o 
   3  10   9       79.72       72.88      4.06 o 
   4  10   9       45.50       47.88      4.54 o 
   5  10   9        1.47       -2.93      4.02 o 
   6  10   9       47.81       60.77      5.86 o 
   7  10   9       41.73       49.13      5.69 o 
 -10  11   9       16.74       16.61      2.61 o 
  -9  11   9       25.16       29.72      2.44 o 
  -8  11   9       96.12      102.00      3.39 o 
  -7  11   9       21.53       21.75      2.20 o 
  -6  11   9       26.51       24.16      2.09 o 
  -5  11   9       16.19       13.87      2.11 o 
  -4  11   9       28.31       33.77      2.02 o 
  -3  11   9       36.73       43.24      2.11 o 
  -2  11   9        9.63        7.90      1.61 o 
  -1  11   9      557.47      565.66      6.78 o 
   0  11   9       10.37        8.43      2.03 o 
   1  11   9      349.33      353.41      5.99 o 
   2  11   9      470.48      474.38      7.81 o 
   3  11   9       66.56       69.51      6.35 o 
   4  11   9       64.09       72.57      5.94 o 
   5  11   9       36.84       39.15      5.32 o 
   6  11   9        6.35        3.55      5.18 o 
  -9  12   9        4.74        0.77      2.08 o 
  -8  12   9       23.67       24.54      2.47 o 
  -7  12   9       25.92       25.82      2.46 o 
  -6  12   9        5.42       -1.26      2.06 o 
  -5  12   9        0.05       -0.34      2.09 o 
  -4  12   9       30.41       40.52      2.36 o 
  -3  12   9       12.70       13.06      1.79 o 
  -2  12   9      182.87      193.11      3.66 o 
  -1  12   9      250.54      269.73      4.54 o 
   0  12   9        5.97        3.39      2.39 o 
   1  12   9       63.59       61.94      4.34 o 
   2  12   9      664.35      665.46     12.19 o 
   3  12   9       24.90       27.59      4.30 o 
   4  12   9      110.14      106.68      6.78 o 
   5  12   9       22.36       23.49      7.87 o 
   6  12   9       61.83       55.03      8.92 o 
  -9  13   9       42.56       45.95      2.89 o 
  -8  13   9       27.56       26.22      2.65 o 
  -7  13   9       16.27       19.13      2.50 o 
  -6  13   9       37.75       48.58      3.14 o 
  -5  13   9       27.86       27.51      2.98 o 
  -4  13   9        1.79        3.45      2.11 o 
  -3  13   9       27.91       21.67      2.69 o 
  -2  13   9       10.95       12.04      2.70 o 
  -1  13   9        7.88       11.44      2.70 o 
   0  13   9        3.20        4.22      3.52 o 
   1  13   9       50.12       40.85      5.32 o 
   2  13   9       23.08       22.90      5.00 o 
   3  13   9        9.74        8.84      6.62 o 
   4  13   9        5.81        4.77      6.69 o 
   5  13   9      220.64      258.34     11.47 o 
  -8  14   9       13.18       16.09      2.94 o 
  -7  14   9        2.05        1.07      2.59 o 
  -6  14   9       24.56       27.22      3.04 o 
  -5  14   9        0.13       -2.81      2.81 o 
  -4  14   9       25.80       10.21      3.84 o 
  -3  14   9      101.37       91.91      5.17 o 
  -2  14   9       40.83       32.46      5.79 o 
  -1  14   9       41.82       38.38      3.93 o 
   0  14   9        0.72        1.07      3.52 o 
   1  14   9       28.09       22.65      4.34 o 
   2  14   9       79.46       89.48      6.63 o 
   3  14   9       79.79       79.04      7.54 o 
   4  14   9      175.60      176.02     10.16 o 
  -7  15   9       23.92       23.73      3.46 o 
  -6  15   9        0.41       -3.41      3.41 o 
  -5  15   9       34.94       24.80      4.16 o 
  -4  15   9      142.19      142.52     13.14 o 
  -3  15   9       61.91       73.26      5.68 o 
  -2  15   9       20.12       26.51      4.67 o 
  -1  15   9       26.90       27.80      4.79 o 
   0  15   9       52.48       46.81      4.86 o 
   1  15   9        9.03        1.93      4.07 o 
   2  15   9      116.28      137.44      6.99 o 
   3  15   9        1.58       -3.82      5.67 o 
   4  15   9        1.42       10.56      6.30 o 
  -6  16   9       11.83       12.58      4.05 o 
  -5  16   9       22.98       26.03      5.31 o 
  -4  16   9        0.74        3.25      4.81 o 
  -3  16   9       48.15       49.11      7.15 o 
  -2  16   9      244.44      231.37     10.48 o 
  -1  16   9        0.02        6.37      5.41 o 
   0  16   9       12.45        4.77      4.76 o 
   1  16   9       12.01       10.16      4.39 o 
   2  16   9        0.83       -0.37      4.26 o 
   3  16   9        1.01       -5.66      5.66 o 
  -5  17   9        0.38       -0.91      4.69 o 
  -4  17   9      122.72      128.30      8.50 o 
  -3  17   9       77.27       88.43     13.70 o 
  -2  17   9        8.66       -4.59      7.70 o 
  -1  17   9       33.08       41.11      6.68 o 
   0  17   9       41.10       52.72      6.18 o 
   1  17   9       10.19        5.44      4.99 o 
  -2  18   9        1.63        0.62      5.70 o 
 -12   0  10      130.06      109.70     14.74 o 
 -10   0  10        0.26        2.61      1.95 o 
  -8   0  10        0.10       -1.60      1.64 o 
  -6   0  10      555.49      556.51      6.84 o 
  -4   0  10        4.93        2.96      1.72 o 
  -2   0  10        3.44       -1.52      1.52 o 
   0   0  10     2037.06     2041.25     23.87 o 
   2   0  10     2588.90     2590.64     29.94 o 
   4   0  10      250.20      246.68      6.15 o 
   6   0  10        7.94       20.06      6.08 o 
   8   0  10        4.45       11.46      6.35 o 
 -12   1  10       73.74       82.11      9.11 o 
 -11   1  10      139.56      150.06      4.65 o 
 -10   1  10       14.98       11.92      1.43 o 
  -9   1  10        1.21        2.42      1.34 o 
  -8   1  10       99.43       89.10      2.26 o 
  -7   1  10      677.46      645.03      5.09 o 
  -6   1  10      330.49      300.15      3.27 o 
  -5   1  10        0.11       -0.19      0.82 o 
  -4   1  10      126.89      112.30      2.03 o 
  -3   1  10      193.59      203.02      2.91 o 
  -2   1  10     1540.65     1526.94     11.65 o 
  -1   1  10       28.14       29.85      1.47 o 
   0   1  10      364.11      353.73      5.21 o 
   1   1  10      242.77      271.22      4.07 o 
   2   1  10        1.44       -1.57      1.57 o 
   3   1  10        5.88        4.49      1.70 o 
   4   1  10       30.36       21.94      2.07 o 
   5   1  10      228.46      245.63      7.88 o 
   6   1  10       61.02       58.70      5.09 o 
   7   1  10      109.06      106.11      6.34 o 
   8   1  10       44.31       54.12      4.92 o 
 -12   2  10        6.56        8.12      2.52 o 
 -11   2  10       32.24       25.25      2.49 o 
 -10   2  10       29.47       32.93      1.82 o 
  -9   2  10      182.62      180.45      3.52 o 
  -8   2  10      255.59      257.51      3.03 o 
  -7   2  10      409.52      397.18      3.68 o 
  -6   2  10      339.12      342.85      3.59 o 
  -5   2  10      117.36      122.49      2.05 o 
  -4   2  10      136.49      131.56      2.09 o 
  -3   2  10      102.34       96.49      2.18 o 
  -2   2  10      475.22      490.94      5.02 o 
  -1   2  10       30.76       29.57      1.56 o 
   0   2  10       66.87       60.20      2.23 o 
   1   2  10      271.99      253.84      4.01 o 
   2   2  10      476.69      439.03      7.54 o 
   3   2  10      155.49      154.19      3.39 o 
   4   2  10      341.08      335.47      4.76 o 
   5   2  10      129.58      128.74      5.86 o 
   6   2  10        4.33        6.12      3.48 o 
   7   2  10        0.39        2.00      3.62 o 
   8   2  10      230.00      247.83      8.09 o 
 -12   3  10        1.84        2.38      3.52 o 
 -11   3  10      104.04      106.84      4.11 o 
 -10   3  10      462.71      443.60      5.88 o 
  -9   3  10       92.87       95.12      2.96 o 
  -8   3  10       66.73       60.33      1.78 o 
  -7   3  10      269.65      267.08      3.07 o 
  -6   3  10      247.76      236.95      3.07 o 
  -5   3  10      326.01      331.82      3.59 o 
  -4   3  10      184.67      203.50      2.71 o 
  -3   3  10      265.82      240.54      3.17 o 
  -2   3  10        2.85        4.01      1.25 o 
  -1   3  10       19.16       19.30      1.51 o 
   0   3  10       10.92        4.68      1.13 o 
   1   3  10     1352.83     1334.11     11.21 o 
   2   3  10       92.32       97.29      3.81 o 
   3   3  10      950.57      970.99      9.31 o 
   4   3  10      149.54      160.44      3.61 o 
   5   3  10       54.62       50.82      3.83 o 
   6   3  10      146.11      148.79      6.10 o 
   7   3  10        8.94        8.22      3.77 o 
   8   3  10       90.90       85.64      6.42 o 
 -12   4  10        0.33       -1.93      2.95 o 
 -11   4  10       50.01       62.92      3.56 o 
 -10   4  10      230.50      220.79      4.07 o 
  -9   4  10       71.12       62.05      2.04 o 
  -8   4  10        0.00        0.36      1.35 o 
  -7   4  10       10.54        5.09      1.21 o 
  -6   4  10       17.23       15.02      1.34 o 
  -5   4  10      121.23      133.83      2.69 o 
  -4   4  10        2.92        2.19      0.98 o 
  -3   4  10        2.21        1.86      1.05 o 
  -2   4  10      407.57      422.07      4.56 o 
  -1   4  10     2583.74     2689.44     22.00 o 
   0   4  10     1264.92     1245.38     11.01 o 
   1   4  10        4.87        1.52      1.50 o 
   2   4  10     1089.17     1122.32     10.56 o 
   3   4  10        7.06        3.12      1.69 o 
   4   4  10       84.17       87.46      2.88 o 
   5   4  10       33.06       29.10      3.44 o 
   6   4  10       21.53       19.57      3.97 o 
   7   4  10        0.76       -0.89      3.66 o 
   8   4  10       13.40       18.02      4.89 o 
 -11   5  10        2.51        5.88      2.93 o 
 -10   5  10       27.05       26.37      2.10 o 
  -9   5  10      160.40      169.59      2.96 o 
  -8   5  10       20.57       18.72      1.63 o 
  -7   5  10      210.63      219.85      3.07 o 
  -6   5  10      210.76      187.08      2.93 o 
  -5   5  10      739.04      752.49      6.40 o 
  -4   5  10       19.99       22.45      1.35 o 
  -3   5  10      578.40      605.43      5.29 o 
  -2   5  10     1223.00     1200.39      9.15 o 
  -1   5  10      893.99      867.30      7.92 o 
   0   5  10       13.00        4.62      1.50 o 
   1   5  10      207.32      194.16      3.72 o 
   2   5  10      402.65      412.74      5.71 o 
   3   5  10       66.52       58.34      2.49 o 
   4   5  10        4.63        4.22      1.81 o 
   5   5  10       23.31       22.43      3.41 o 
   6   5  10       36.20       31.31      4.09 o 
   7   5  10       52.88       52.39      4.85 o 
 -11   6  10       77.80       76.49      3.26 o 
 -10   6  10      150.48      145.29      2.96 o 
  -9   6  10      135.05      133.86      2.90 o 
  -8   6  10       47.26       49.00      2.08 o 
  -7   6  10      107.39      115.94      3.16 o 
  -6   6  10      629.78      647.71      6.12 o 
  -5   6  10     1319.44     1293.85     10.16 o 
  -4   6  10       94.06       82.31      2.57 o 
  -3   6  10      340.33      295.53      3.62 o 
  -2   6  10       64.83       53.29      1.88 o 
  -1   6  10       98.39      115.39      2.88 o 
   0   6  10      280.06      262.86      4.11 o 
   1   6  10     1089.81     1081.10      9.86 o 
   2   6  10       74.92       82.51      2.82 o 
   3   6  10       46.98       37.43      2.30 o 
   4   6  10      122.66      132.61      5.77 o 
   5   6  10        0.09       -2.84      2.84 o 
   6   6  10       39.42       40.45      4.86 o 
   7   6  10      126.04      115.31      6.84 o 
 -11   7  10       31.40       27.46      1.91 o 
 -10   7  10        0.64       -0.13      1.60 o 
  -9   7  10        0.02       -1.38      1.52 o 
  -8   7  10       57.83       61.60      2.30 o 
  -7   7  10      873.16      853.28      7.71 o 
  -6   7  10        8.48        4.06      1.53 o 
  -5   7  10        3.70        2.61      1.47 o 
  -4   7  10     1616.65     1559.73     11.63 o 
  -3   7  10      106.16      128.05      2.61 o 
  -2   7  10      163.48      131.63      2.90 o 
  -1   7  10       12.00       16.22      1.66 o 
   0   7  10      191.11      194.87      3.67 o 
   1   7  10     1560.68     1580.25     13.27 o 
   2   7  10      747.03      718.42      7.72 o 
   3   7  10      126.36      132.98      3.76 o 
   4   7  10        3.05       -0.56      2.41 o 
   5   7  10       28.11       32.80      3.80 o 
   6   7  10       34.60       33.03      4.94 o 
   7   7  10        2.73        3.08      4.47 o 
 -11   8  10      118.16      119.49      3.30 o 
 -10   8  10       23.51       23.59      1.97 o 
  -9   8  10       21.14       26.19      2.04 o 
  -8   8  10      125.18      126.27      2.92 o 
  -7   8  10       21.10       22.14      2.03 o 
  -6   8  10        7.04        1.83      2.02 o 
  -5   8  10      240.48      263.39      4.14 o 
  -4   8  10      533.41      538.94      5.33 o 
  -3   8  10      391.71      409.52      4.60 o 
  -2   8  10       21.37       19.95      1.66 o 
  -1   8  10     2476.85     2466.06     18.59 o 
   0   8  10       23.02       28.36      1.98 o 
   1   8  10     1053.65     1058.04     10.02 o 
   2   8  10       13.53        7.25      1.99 o 
   3   8  10        3.94        5.64      2.10 o 
   4   8  10       13.58        3.72      3.30 o 
   5   8  10        0.97       -3.87      3.87 o 
   6   8  10       10.15       -0.68      4.32 o 
   7   8  10       92.23       98.93      7.71 o 
 -10   9  10        2.67        3.24      1.77 o 
  -9   9  10       40.65       43.95      2.58 o 
  -8   9  10      167.49      175.21      3.98 o 
  -7   9  10      157.76      173.35      5.35 o 
  -6   9  10       11.40        9.41      1.91 o 
  -5   9  10      343.02      345.46      4.41 o 
  -4   9  10      381.15      325.35      4.18 o 
  -3   9  10       13.69       11.92      1.57 o 
  -2   9  10      176.15      181.75      3.21 o 
  -1   9  10       46.93       44.32      2.37 o 
   0   9  10        0.86       -1.71      1.71 o 
   1   9  10      298.83      280.12      5.55 o 
   2   9  10      228.66      230.69      4.75 o 
   3   9  10        0.62       -2.54      2.54 o 
   4   9  10       98.55       88.77      6.08 o 
   5   9  10      105.94      114.44      6.84 o 
   6   9  10      113.60      103.88      7.93 o 
 -10  10  10        0.59       -2.17      2.17 o 
  -9  10  10      251.79      288.61      5.08 o 
  -8  10  10        7.04        5.46      1.89 o 
  -7  10  10       87.13       69.54      2.94 o 
  -6  10  10        3.65        2.46      1.84 o 
  -5  10  10      706.69      695.26      7.35 o 
  -4  10  10       38.03       40.40      2.00 o 
  -3  10  10       15.83       15.96      1.72 o 
  -2  10  10      381.35      364.98      4.35 o 
  -1  10  10       39.59       30.49      2.23 o 
   0  10  10       70.38       72.94      2.96 o 
   1  10  10      177.42      171.38      4.63 o 
   2  10  10        0.05       -1.87      2.48 o 
   3  10  10       33.29       38.27      4.69 o 
   4  10  10        0.15       -3.71      3.71 o 
   5  10  10      355.92      377.67     11.27 o 
   6  10  10        0.86       -3.52     11.46 o 
 -10  11  10       42.62       41.07      3.33 o 
  -9  11  10        2.11        4.38      2.07 o 
  -8  11  10       88.66       90.71      3.49 o 
  -7  11  10        2.71       -2.02      2.02 o 
  -6  11  10        6.89        7.17      2.18 o 
  -5  11  10      276.36      294.53      4.91 o 
  -4  11  10       12.33       11.73      1.84 o 
  -3  11  10      379.47      380.53      4.82 o 
  -2  11  10      755.56      771.51      7.29 o 
  -1  11  10      119.56      111.85      3.41 o 
   0  11  10      378.54      376.81      6.50 o 
   1  11  10      131.68      137.49      5.52 o 
   2  11  10      265.87      271.33      8.04 o 
   3  11  10       27.19       14.86      3.91 o 
   4  11  10       42.04       37.27      6.54 o 
   5  11  10       35.18       48.24      7.06 o 
   6  11  10        2.50        9.01      7.24 o 
  -9  12  10       14.79       22.30      2.47 o 
  -8  12  10        5.94        6.21      2.24 o 
  -7  12  10        9.65        2.94      2.30 o 
  -6  12  10       41.03       41.39      2.94 o 
  -5  12  10       89.18       82.44      3.48 o 
  -4  12  10        4.58        1.83      1.99 o 
  -3  12  10      106.33      137.11      3.48 o 
  -2  12  10        9.58        5.93      2.28 o 
  -1  12  10      365.88      357.82      7.33 o 
   0  12  10       32.13       22.77      3.96 o 
   1  12  10       34.15       41.27      5.16 o 
   2  12  10      126.10      131.26      7.21 o 
   3  12  10       89.33       86.13      6.52 o 
   4  12  10       53.54       46.50      7.20 o 
   5  12  10        2.45        9.94     10.97 o 
  -8  13  10       79.70       93.81      3.88 o 
  -7  13  10        0.69        2.16      2.52 o 
  -6  13  10       99.43      112.41      4.97 o 
  -5  13  10        0.77       -0.57      2.64 o 
  -4  13  10        9.99       10.37      2.83 o 
  -3  13  10      121.42      124.67      4.84 o 
  -2  13  10       57.09       61.58      3.74 o 
  -1  13  10        0.33       -2.67      2.67 o 
   0  13  10        0.13       -2.11      3.46 o 
   1  13  10      114.44      122.18      8.57 o 
   2  13  10       11.69       10.68      4.79 o 
   3  13  10        1.41        1.34      6.30 o 
   4  13  10        0.13        5.05      5.67 o 
  -8  14  10       29.76       37.75      3.69 o 
  -7  14  10        1.76       -2.46      3.08 o 
  -6  14  10       29.93       22.49      3.35 o 
  -5  14  10      120.15      133.04      5.77 o 
  -4  14  10        7.23        5.30      4.05 o 
  -3  14  10       12.61       16.87      4.37 o 
  -2  14  10        5.28       -0.21      3.38 o 
  -1  14  10        1.51        2.05      3.27 o 
   0  14  10       85.01       94.33      5.82 o 
   1  14  10       31.08       29.17      5.26 o 
   2  14  10      161.53      162.18      8.29 o 
   3  14  10       97.88      110.63      8.58 o 
   4  14  10       22.79       28.08      9.49 o 
  -7  15  10       15.82       11.97      4.49 o 
  -6  15  10        3.72        1.65      3.96 o 
  -5  15  10       30.27       27.77      4.41 o 
  -4  15  10       17.05       18.98      8.33 o 
  -3  15  10        0.12        0.23      4.12 o 
  -2  15  10      108.65      110.75      6.79 o 
  -1  15  10       79.68       79.35      6.39 o 
   0  15  10        1.22        7.08      4.12 o 
   1  15  10       25.59       25.58      4.76 o 
   2  15  10       17.06       15.32      4.70 o 
   3  15  10       91.45      108.85      8.81 o 
  -6  16  10        2.59       -1.62      3.86 o 
  -5  16  10       13.85       14.56      5.93 o 
  -4  16  10        7.05        7.06      5.38 o 
  -3  16  10        2.31        4.56      5.55 o 
  -2  16  10       58.43       46.28      7.82 o 
  -1  16  10        6.02       -0.90      5.33 o 
   0  16  10      107.29      118.21      7.36 o 
   1  16  10       32.55       36.62      5.18 o 
   2  16  10       11.46        8.62      4.52 o 
  -4  17  10       15.15        8.26      6.93 o 
  -3  17  10        5.30        3.86      5.97 o 
  -2  17  10        6.68        0.38      5.83 o 
  -1  17  10       13.77       25.28      6.37 o 
   0  17  10       19.48       18.75      5.52 o 
 -11   0  11      102.96       99.69      3.47 o 
  -9   0  11      252.12      264.75      5.57 o 
  -7   0  11      459.34      422.06      6.68 o 
  -5   0  11      119.73      117.69      3.34 o 
  -3   0  11       23.55       20.95      2.33 o 
  -1   0  11      235.83      251.76      6.40 o 
   1   0  11     1279.09     1231.53     15.17 o 
   3   0  11      680.45      677.24     10.60 o 
   5   0  11      575.56      585.12     18.09 o 
   7   0  11       14.20       30.09      7.22 o 
 -12   1  11        1.91        3.53      2.26 o 
 -11   1  11      119.68      118.69      2.84 o 
 -10   1  11       22.34       23.83      1.55 o 
  -9   1  11       77.28       69.09      2.10 o 
  -8   1  11       32.35       29.51      1.43 o 
  -7   1  11       12.68       10.13      1.37 o 
  -6   1  11      146.21      138.64      2.61 o 
  -5   1  11        0.19       -1.05      1.05 o 
  -4   1  11        7.46        7.18      1.10 o 
  -3   1  11        0.08       -1.08      1.08 o 
  -2   1  11      138.98      127.65      2.65 o 
  -1   1  11      455.69      422.10      4.59 o 
   0   1  11        0.08       -1.05      1.05 o 
   1   1  11      288.65      289.73      4.48 o 
   2   1  11       58.45       64.02      2.67 o 
   3   1  11      476.76      492.75      5.90 o 
   4   1  11       68.54       56.99      2.96 o 
   5   1  11      118.02      118.14      6.49 o 
   6   1  11       85.20       90.56      5.37 o 
   7   1  11      110.79      128.81      6.42 o 
 -12   2  11        1.42        2.30      4.79 o 
 -11   2  11        4.14        1.21      2.11 o 
 -10   2  11       19.45       17.60      2.15 o 
  -9   2  11      124.79      112.31      2.64 o 
  -8   2  11        0.32       -1.06      1.19 o 
  -7   2  11      627.19      639.69      5.61 o 
  -6   2  11       43.00       46.18      1.74 o 
  -5   2  11       62.21       54.05      1.78 o 
  -4   2  11      256.48      272.22      3.28 o 
  -3   2  11      233.08      223.94      3.33 o 
  -2   2  11       16.99       14.82      1.43 o 
  -1   2  11     1406.75     1362.63     10.20 o 
   0   2  11      883.30      880.77      9.05 o 
   1   2  11      260.81      235.71      4.12 o 
   2   2  11      382.90      369.86      5.40 o 
   3   2  11       43.71       39.43      2.29 o 
   4   2  11        0.04       -1.82      1.82 o 
   5   2  11      110.51      111.99      5.49 o 
   6   2  11        4.63        2.76      3.67 o 
   7   2  11        3.68        3.88      4.50 o 
 -12   3  11        2.91        7.73      3.01 o 
 -11   3  11        1.75        5.67      2.31 o 
 -10   3  11       73.87       66.22      2.68 o 
  -9   3  11       17.62       14.83      1.53 o 
  -8   3  11      259.31      256.04      3.62 o 
  -7   3  11        0.12       -0.57      1.24 o 
  -6   3  11       86.67       76.85      2.15 o 
  -5   3  11      812.39      792.06      6.89 o 
  -4   3  11       75.08       75.10      1.86 o 
  -3   3  11     1877.57     1839.48     13.83 o 
  -2   3  11     2686.08     2715.32     18.76 o 
  -1   3  11       23.19       22.10      1.63 o 
   0   3  11        8.63        6.64      1.39 o 
   1   3  11       40.16       43.41      2.47 o 
   2   3  11      474.98      474.24      6.22 o 
   3   3  11      224.00      193.69      3.92 o 
   4   3  11      140.89      132.10      4.20 o 
   5   3  11       26.34       32.80      4.18 o 
   6   3  11       91.87      103.82      5.70 o 
   7   3  11      120.00      118.99      6.84 o 
 -11   4  11       94.99       93.54      4.19 o 
 -10   4  11      119.26      124.62      3.07 o 
  -9   4  11        0.34       -1.06      1.34 o 
  -8   4  11       48.59       43.50      1.92 o 
  -7   4  11      419.32      414.39      4.18 o 
  -6   4  11        7.43        4.48      1.44 o 
  -5   4  11       58.93       44.67      1.84 o 
  -4   4  11      170.52      185.17      2.85 o 
  -3   4  11      977.90      976.19      8.10 o 
  -2   4  11      599.22      629.22      6.08 o 
  -1   4  11      140.12      136.51      2.85 o 
   0   4  11      336.92      323.27      4.54 o 
   1   4  11     1191.44     1210.04     10.78 o 
   2   4  11       13.57        9.84      1.55 o 
   3   4  11       23.95       27.95      2.73 o 
   4   4  11       71.99       50.95      3.20 o 
   5   4  11      193.58      198.10      6.37 o 
   6   4  11      108.77      117.25      5.88 o 
   7   4  11        9.58        6.92      4.66 o 
 -11   5  11      102.08      111.52      3.19 o 
 -10   5  11        0.87        0.59      1.75 o 
  -9   5  11       20.51       19.16      1.71 o 
  -8   5  11        0.18       -1.49      1.49 o 
  -7   5  11       62.40       59.13      2.01 o 
  -6   5  11     1068.22     1068.18      9.19 o 
  -5   5  11     1111.62     1102.75      9.07 o 
  -4   5  11        0.36       -1.28      1.28 o 
  -3   5  11      130.24      134.18      2.58 o 
  -2   5  11      577.31      544.43      5.40 o 
  -1   5  11      277.88      266.56      3.76 o 
   0   5  11       36.55       34.33      1.98 o 
   1   5  11        0.30       -1.61      1.61 o 
   2   5  11       23.26       17.14      1.90 o 
   3   5  11       75.87       73.89      2.88 o 
   4   5  11       44.93       46.09      3.64 o 
   5   5  11       35.58       34.93      4.05 o 
   6   5  11       64.50       70.27      5.80 o 
   7   5  11       15.76       10.91      6.59 o 
 -11   6  11       12.39       10.17      1.71 o 
 -10   6  11       47.34       44.26      2.03 o 
  -9   6  11       15.68       14.88      1.71 o 
  -8   6  11      383.38      396.36      4.57 o 
  -7   6  11        8.54        2.65      1.81 o 
  -6   6  11      109.83      111.40      2.85 o 
  -5   6  11      350.17      360.90      4.56 o 
  -4   6  11     1547.21     1506.01     11.35 o 
  -3   6  11        5.22        6.12      1.35 o 
  -2   6  11       41.23       41.82      1.79 o 
  -1   6  11     1101.62     1134.46      9.97 o 
   0   6  11      116.66      106.02      2.93 o 
   1   6  11        1.59       -2.40      2.40 o 
   2   6  11       95.72       80.26      4.41 o 
   3   6  11       52.80       47.66      2.74 o 
   4   6  11      116.63      124.35      7.05 o 
   5   6  11       71.29       72.12      5.19 o 
   6   6  11       47.46       54.68      5.63 o 
   7   6  11        5.22        3.70      7.14 o 
 -11   7  11        0.16        1.92      1.72 o 
 -10   7  11      171.62      186.23      4.11 o 
  -9   7  11        0.01        0.09      1.66 o 
  -8   7  11       72.58       71.48      2.33 o 
  -7   7  11       64.60       68.81      2.52 o 
  -6   7  11      279.09      272.88      3.96 o 
  -5   7  11        1.67        1.31      1.54 o 
  -4   7  11        9.02        4.83      1.50 o 
  -3   7  11      145.42      151.35      2.89 o 
  -2   7  11       44.94       47.76      1.95 o 
  -1   7  11      731.21      735.46      6.91 o 
   0   7  11      200.67      191.04      3.78 o 
   1   7  11        3.05       -1.92      1.92 o 
   2   7  11      249.36      243.53      4.55 o 
   3   7  11        3.50       -2.52      2.52 o 
   4   7  11       75.84       81.07      4.68 o 
   5   7  11       81.87       67.28      5.88 o 
   6   7  11        1.58       -6.51      6.51 o 
 -11   8  11        2.08        0.12      1.92 o 
 -10   8  11      119.86      114.85      3.14 o 
  -9   8  11       10.41       10.55      1.90 o 
  -8   8  11       60.32       58.31      2.42 o 
  -7   8  11       12.04        9.46      1.96 o 
  -6   8  11      648.34      573.72      6.09 o 
  -5   8  11        3.96        3.01      1.61 o 
  -4   8  11        0.37        1.15      1.47 o 
  -3   8  11        0.52       -1.31      1.43 o 
  -2   8  11      291.45      308.51      4.43 o 
  -1   8  11      356.15      353.30      4.67 o 
   0   8  11     2137.63     2073.84     15.29 o 
   1   8  11       48.90       40.63      2.73 o 
   2   8  11      287.39      280.60      5.66 o 
   3   8  11        6.23       -0.94      4.30 o 
   4   8  11      129.40      136.34     10.58 o 
   5   8  11        1.33        5.74      4.39 o 
   6   8  11       12.03       10.03     14.12 o 
 -10   9  11       10.03       10.97      3.14 o 
  -9   9  11        0.76        1.08      2.22 o 
  -8   9  11      173.70      174.79      3.92 o 
  -7   9  11      438.14      442.58      5.83 o 
  -6   9  11       76.46       84.43      2.84 o 
  -5   9  11      415.46      439.28      5.37 o 
  -4   9  11       15.72       17.19      1.83 o 
  -3   9  11      126.27      122.34      2.96 o 
  -2   9  11       16.37       19.39      1.88 o 
  -1   9  11      530.23      531.52      6.45 o 
   0   9  11      358.30      365.88      5.06 o 
   1   9  11      102.38       90.36      3.92 o 
   2   9  11      176.31      194.90     13.68 o 
   3   9  11        0.45       -3.90      3.90 o 
   4   9  11        4.66        2.40      4.25 o 
   5   9  11        0.03       -5.27      5.27 o 
   6   9  11       17.93       15.33      9.01 o 
 -10  10  11       24.26       29.01      3.02 o 
  -9  10  11       44.73       38.63      2.85 o 
  -8  10  11        1.64        6.14      2.15 o 
  -7  10  11        5.75        4.13      2.09 o 
  -6  10  11        5.99       10.21      1.98 o 
  -5  10  11       25.85       23.09      2.45 o 
  -4  10  11     1562.68     1558.25     13.36 o 
  -3  10  11        8.69        1.55      1.67 o 
  -2  10  11       41.18       39.97      2.26 o 
  -1  10  11       79.28       63.32      2.93 o 
   0  10  11      104.79       94.49      4.25 o 
   1  10  11        0.67       -2.93      2.93 o 
   2  10  11       11.29        5.98      4.12 o 
   3  10  11       19.03       17.53      5.77 o 
   4  10  11       21.46       14.50     10.38 o 
   5  10  11        3.86       12.62      6.06 o 
  -9  11  11        0.98       -0.57      2.17 o 
  -8  11  11        2.23        6.15      2.20 o 
  -7  11  11       55.61       54.52      2.87 o 
  -6  11  11      207.69      194.12      4.76 o 
  -5  11  11       49.06       62.47      3.03 o 
  -4  11  11       17.09       24.36      2.35 o 
  -3  11  11       88.17       85.56      2.95 o 
  -2  11  11        2.61       -1.89      2.34 o 
  -1  11  11      231.52      231.10      5.97 o 
   0  11  11      183.31      179.67      6.84 o 
   1  11  11       43.53       48.02      5.22 o 
   2  11  11       54.53       62.66      6.62 o 
   3  11  11      347.51      369.76     10.63 o 
   4  11  11       57.08       62.46     10.75 o 
   5  11  11       63.22       71.80      9.67 o 
  -9  12  11        0.16        0.32      2.33 o 
  -8  12  11      133.52      136.96      4.39 o 
  -7  12  11      114.48      111.61      4.15 o 
  -6  12  11       10.09       19.55      2.70 o 
  -5  12  11      231.96      227.64      5.56 o 
  -4  12  11        1.99       -1.45      2.28 o 
  -3  12  11       60.28       55.52      3.76 o 
  -2  12  11       20.19       26.69      3.05 o 
  -1  12  11        6.69        1.68      3.36 o 
   0  12  11        0.05        5.07      3.67 o 
   1  12  11      106.51      111.99      6.84 o 
   2  12  11      100.20      106.18      7.06 o 
   3  12  11       20.11       20.15      5.19 o 
   4  12  11       47.48       55.37      8.71 o 
  -8  13  11        1.08       -0.75      2.67 o 
  -7  13  11       24.36       26.47      3.15 o 
  -6  13  11        1.78       -0.17      2.57 o 
  -5  13  11      113.58      137.26      4.72 o 
  -4  13  11       11.68       11.02      2.67 o 
  -3  13  11      103.99      103.49      4.09 o 
  -2  13  11       39.83       29.49      3.15 o 
  -1  13  11       25.57       31.88      3.80 o 
   0  13  11      276.13      290.04      9.57 o 
   1  13  11       32.76       29.22      5.21 o 
   2  13  11       21.21       19.09      5.20 o 
   3  13  11        1.38       11.73      5.91 o 
   4  13  11        0.67       -7.05      7.84 o 
  -7  14  11        9.71        9.03      3.63 o 
  -6  14  11        0.50       -2.84      2.84 o 
  -5  14  11       81.26       87.31      5.00 o 
  -4  14  11      117.31      142.50     11.76 o 
  -3  14  11        4.73        4.57      3.61 o 
  -2  14  11        4.64        4.10      4.30 o 
  -1  14  11      102.79      110.13      6.90 o 
   0  14  11        6.75        6.34      4.71 o 
   1  14  11       22.12       25.87      5.32 o 
   2  14  11       87.03       83.98      6.95 o 
   3  14  11        0.17       -1.29      5.90 o 
  -6  15  11        4.22        5.67      4.09 o 
  -5  15  11        1.10        0.67      6.48 o 
  -4  15  11        4.39        4.25      4.99 o 
  -3  15  11       85.73       95.80      7.03 o 
  -2  15  11      102.54      112.27      7.05 o 
  -1  15  11       56.16       64.79      6.07 o 
   0  15  11       23.15       16.08      4.74 o 
   1  15  11        0.10       -3.20      4.21 o 
   2  15  11       12.10       10.22      5.35 o 
  -5  16  11        1.78       12.93      5.00 o 
  -4  16  11       18.50       16.86      5.58 o 
  -3  16  11       19.46       21.53      6.62 o 
  -2  16  11       22.65       23.88      6.38 o 
  -1  16  11        2.99        6.06      5.06 o 
   0  16  11       18.68       23.81      4.90 o 
 -12   0  12        0.26       -2.27      2.27 o 
 -10   0  12       69.14       90.93      3.87 o 
  -8   0  12     1091.29     1073.59     11.71 o 
  -6   0  12      143.70      141.37      4.30 o 
  -4   0  12       25.34       14.78      1.96 o 
  -2   0  12       52.26       33.19      2.45 o 
   0   0  12      692.75      657.77     10.94 o 
   2   0  12      113.05       97.95      4.30 o 
   4   0  12      511.15      488.13     13.37 o 
   6   0  12      219.56      182.15     16.78 o 
 -12   1  12      131.22      136.33      6.09 o 
 -11   1  12        4.98        5.67      1.52 o 
 -10   1  12        2.40        0.70      1.50 o 
  -9   1  12       23.51       21.64      1.82 o 
  -8   1  12        0.84       -0.76      1.17 o 
  -7   1  12      134.47      120.18      2.87 o 
  -6   1  12      261.97      258.69      3.94 o 
  -5   1  12      113.38      102.30      2.43 o 
  -4   1  12      790.41      767.09      6.43 o 
  -3   1  12        1.96       -0.68      1.23 o 
  -2   1  12      270.31      257.62      3.62 o 
  -1   1  12      927.88      909.95      8.57 o 
   0   1  12      226.42      196.76      4.33 o 
   1   1  12       33.81       33.46      2.14 o 
   2   1  12        0.64        0.76      1.61 o 
   3   1  12      180.80      177.10      4.42 o 
   4   1  12      103.74      100.85      4.61 o 
   5   1  12      146.68      145.47      6.76 o 
   6   1  12      102.40      118.85      8.08 o 
   7   1  12      105.19      105.09      8.03 o 
 -11   2  12        5.70        6.91      1.54 o 
 -10   2  12       17.62       18.33      1.68 o 
  -9   2  12       16.60       17.29      1.73 o 
  -8   2  12       11.29        8.32      1.40 o 
  -7   2  12      342.79      319.22      4.58 o 
  -6   2  12      171.09      171.80      3.14 o 
  -5   2  12       57.73       55.42      1.99 o 
  -4   2  12       30.80       26.79      1.55 o 
  -3   2  12      199.19      203.31      3.37 o 
  -2   2  12     1039.22     1054.48      8.48 o 
  -1   2  12      256.28      250.74      3.73 o 
   0   2  12     2100.02     2111.57     17.01 o 
   1   2  12        4.05        3.91      1.70 o 
   2   2  12       22.28       20.66      1.93 o 
   3   2  12       36.67       22.07      2.40 o 
   4   2  12        0.00        0.37      3.04 o 
   5   2  12       33.38       30.80      5.43 o 
   6   2  12       61.63       73.49     13.66 o 
   7   2  12       43.27       41.31      6.61 o 
 -11   3  12        6.72        4.33      1.45 o 
 -10   3  12        3.23        1.22      1.48 o 
  -9   3  12      187.31      200.83      3.35 o 
  -8   3  12       66.34       72.19      2.80 o 
  -7   3  12     1228.67     1215.21      9.98 o 
  -6   3  12       97.11       79.76      2.36 o 
  -5   3  12       40.25       36.12      1.82 o 
  -4   3  12      234.81      241.30      3.63 o 
  -3   3  12       11.73       18.17      1.60 o 
  -2   3  12        0.12       -1.34      1.34 o 
  -1   3  12      833.75      832.83      7.35 o 
   0   3  12       23.65       13.73      1.80 o 
   1   3  12       95.66       84.79      2.91 o 
   2   3  12        6.36        1.26      1.88 o 
   3   3  12       40.59       39.06      2.87 o 
   4   3  12      655.24      676.20     11.22 o 
   5   3  12        8.66        0.74      4.11 o 
   6   3  12        0.24        1.51      5.26 o 
 -11   4  12      118.62      114.73      3.63 o 
 -10   4  12        2.37        5.54      1.61 o 
  -9   4  12      135.46      150.17      3.10 o 
  -8   4  12      347.62      329.34      3.84 o 
  -7   4  12       18.71       21.40      1.82 o 
  -6   4  12      217.25      219.56      3.65 o 
  -5   4  12     1144.29     1115.70      9.30 o 
  -4   4  12      857.84      802.39      6.83 o 
  -3   4  12        4.46        4.51      1.36 o 
  -2   4  12       66.88       77.73      2.61 o 
  -1   4  12      298.35      298.54      4.13 o 
   0   4  12       82.66       72.18      3.05 o 
   1   4  12      903.96      857.02      8.69 o 
   2   4  12      551.90      554.04      7.07 o 
   3   4  12       39.93       41.64      3.40 o 
   4   4  12       91.35       80.67      5.10 o 
   5   4  12      123.25      126.99      8.18 o 
   6   4  12      158.32      174.63      9.29 o 
 -11   5  12       30.73       36.11      2.43 o 
 -10   5  12        2.40        2.80      1.54 o 
  -9   5  12       10.69       10.90      1.72 o 
  -8   5  12       17.24       14.33      1.62 o 
  -7   5  12       14.94       11.61      1.69 o 
  -6   5  12      245.10      231.01      3.84 o 
  -5   5  12      868.99      894.50      7.99 o 
  -4   5  12      194.64      198.19      3.41 o 
  -3   5  12       12.43       10.81      1.47 o 
  -2   5  12       19.00       19.62      1.67 o 
  -1   5  12     1156.56     1188.47      9.62 o 
   0   5  12        4.94        4.37      1.88 o 
   1   5  12       87.78       82.66      2.97 o 
   2   5  12       43.18       28.94      2.58 o 
   3   5  12        1.38        2.60      2.94 o 
   4   5  12       40.55       39.63      4.52 o 
   5   5  12       73.41       78.79      9.82 o 
   6   5  12      133.73      111.32     14.12 o 
 -11   6  12       29.85       32.36      2.71 o 
 -10   6  12        4.12        2.47      2.09 o 
  -9   6  12       41.73       36.38      2.08 o 
  -8   6  12        0.79        1.02      1.52 o 
  -7   6  12        0.67        0.32      1.63 o 
  -6   6  12       45.90       38.73      2.13 o 
  -5   6  12      279.61      283.55      4.12 o 
  -4   6  12       93.74       87.27      2.51 o 
  -3   6  12     1896.07     1854.13     12.90 o 
  -2   6  12      207.02      195.60      3.33 o 
  -1   6  12      159.48      160.53      3.35 o 
   0   6  12      519.05      491.11      5.88 o 
   1   6  12      130.90      135.75      3.65 o 
   2   6  12       93.32       87.71      3.87 o 
   3   6  12       47.66       35.99      3.75 o 
   4   6  12        4.03        2.25      5.38 o 
   5   6  12        3.74       -6.06      6.06 o 
   6   6  12        1.68        0.41      6.66 o 
 -11   7  12       37.51       35.97      2.39 o 
 -10   7  12      166.75      170.41      3.59 o 
  -9   7  12      153.45      176.34      3.69 o 
  -8   7  12       42.90       34.84      2.35 o 
  -7   7  12      187.13      184.39      3.79 o 
  -6   7  12        8.23        5.83      1.76 o 
  -5   7  12       35.53       33.95      2.06 o 
  -4   7  12       38.41       45.02      2.19 o 
  -3   7  12       80.98       73.09      2.41 o 
  -2   7  12      339.63      306.89      4.31 o 
  -1   7  12       11.37        8.96      1.86 o 
   0   7  12      224.09      205.72      4.11 o 
   1   7  12      295.16      289.74      6.79 o 
   2   7  12       11.94        3.71      3.04 o 
   3   7  12       43.21       50.46      5.58 o 
   4   7  12       80.59       85.86      9.29 o 
   5   7  12        0.54       -6.06      6.06 o 
   6   7  12       11.69        2.70      6.80 o 
 -10   8  12        1.85        3.11      1.98 o 
  -9   8  12       22.92       30.56      2.39 o 
  -8   8  12        0.69        0.79      1.77 o 
  -7   8  12       98.20      100.12      3.14 o 
  -6   8  12       84.53       78.56      2.67 o 
  -5   8  12      632.26      601.63      6.78 o 
  -4   8  12       77.52       78.03      2.69 o 
  -3   8  12      408.40      411.37      4.94 o 
  -2   8  12       15.94       16.30      1.84 o 
  -1   8  12      344.64      343.26      5.00 o 
   0   8  12      161.61      159.67      3.74 o 
   1   8  12       13.39       12.81      2.81 o 
   2   8  12        0.06       -1.34      3.34 o 
   3   8  12      169.02      189.29      8.13 o 
   4   8  12        0.51       -0.43      5.27 o 
   5   8  12       93.91       98.85      9.69 o 
 -10   9  12      135.78      162.74      4.78 o 
  -9   9  12       13.87       13.90      2.43 o 
  -8   9  12        6.93       17.08      2.18 o 
  -7   9  12      104.40       93.58      3.17 o 
  -6   9  12      154.73      157.30      3.51 o 
  -5   9  12       37.46       35.88      2.38 o 
  -4   9  12       77.91       79.86      2.84 o 
  -3   9  12      317.01      310.69      4.42 o 
  -2   9  12      790.43      757.42      7.61 o 
  -1   9  12       83.48       77.31      3.51 o 
   0   9  12      325.95      313.32      6.36 o 
   1   9  12      394.65      407.31      9.40 o 
   2   9  12       13.71       13.43      4.48 o 
   3   9  12        0.63       -4.14      4.14 o 
   4   9  12       14.72       18.59      5.83 o 
   5   9  12        8.36        8.10      7.05 o 
  -9  10  12       56.90       68.12      2.89 o 
  -8  10  12        0.01        2.14      2.06 o 
  -7  10  12       20.88       27.85      3.20 o 
  -6  10  12        0.69        2.73      2.14 o 
  -5  10  12        6.62        5.91      2.11 o 
  -4  10  12      137.33      135.23      3.76 o 
  -3  10  12      393.89      413.87      5.56 o 
  -2  10  12       16.54       18.96      2.78 o 
  -1  10  12        2.33       -0.18      2.38 o 
   0  10  12        5.34       -3.30      3.30 o 
   1  10  12      123.61      145.76      7.37 o 
   2  10  12        2.55       -1.73      4.34 o 
   3  10  12      120.42      128.33      7.39 o 
   4  10  12        1.41       -5.51      5.51 o 
   5  10  12        0.00       -2.88      6.93 o 
  -9  11  12       81.04       88.04      3.56 o 
  -8  11  12        7.94        9.41      2.35 o 
  -7  11  12       12.42       12.35      2.48 o 
  -6  11  12      285.19      298.23      6.00 o 
  -5  11  12       79.14       83.54      3.23 o 
  -4  11  12        6.06       10.79      2.76 o 
  -3  11  12        1.56       -0.69      2.23 o 
  -2  11  12       17.21       15.81      2.75 o 
  -1  11  12       78.41       75.59      5.43 o 
   0  11  12        3.99        1.89      4.30 o 
   1  11  12       83.57       74.39      6.03 o 
   2  11  12       13.31        6.17      5.08 o 
   3  11  12      125.97      117.34     11.82 o 
   4  11  12       67.14       68.72      7.62 o 
  -8  12  12        1.70        1.81      2.72 o 
  -7  12  12      168.14      177.36      5.29 o 
  -6  12  12        9.08       13.42      2.68 o 
  -5  12  12       52.58       60.45      3.37 o 
  -4  12  12      151.57      154.38      4.82 o 
  -3  12  12        3.65       10.40      2.81 o 
  -2  12  12        5.08       -0.46      2.90 o 
  -1  12  12        0.69        0.87      4.14 o 
   0  12  12       38.08       40.97      5.36 o 
   1  12  12       13.85        7.05      6.03 o 
   2  12  12        4.99       -3.80      4.55 o 
   3  12  12        0.02       -5.31      5.59 o 
  -8  13  12        0.58       -2.30      2.73 o 
  -7  13  12       89.82       95.59      4.32 o 
  -6  13  12       26.62       27.70      3.21 o 
  -5  13  12       27.75       33.06      3.37 o 
  -4  13  12      212.94      223.83      8.04 o 
  -3  13  12        0.71       -2.66      2.66 o 
  -2  13  12        1.98       -3.04      3.04 o 
  -1  13  12       21.08        8.64      5.78 o 
   0  13  12       12.16       10.60      4.69 o 
   1  13  12      181.25      183.08      9.10 o 
   2  13  12      112.95      126.60     10.22 o 
   3  13  12        6.82       14.69      6.20 o 
  -7  14  12       18.38       26.36      3.97 o 
  -6  14  12        0.33        5.63      3.52 o 
  -5  14  12      102.18      111.85      5.59 o 
  -4  14  12       45.46       52.73      5.05 o 
  -3  14  12        0.95        7.91      3.36 o 
  -2  14  12        0.21        7.24      4.63 o 
  -1  14  12        0.54        2.95      5.35 o 
   0  14  12      103.02      106.53      7.26 o 
   1  14  12        0.09        2.57      4.92 o 
   2  14  12        4.17        1.26      5.16 o 
  -5  15  12       24.16       26.41      5.60 o 
  -4  15  12       21.08       19.95      5.47 o 
  -3  15  12       66.01       83.30      7.79 o 
  -2  15  12        4.53        9.16      4.85 o 
  -1  15  12      128.25      134.06      8.15 o 
   0  15  12        2.24        7.12      4.63 o 
   1  15  12        1.16        9.37      5.68 o 
  -3  16  12       21.15       27.45      6.44 o 
  -2  16  12       85.09       78.68      7.92 o 
 -11   0  13       11.52       10.23      2.40 o 
  -9   0  13       16.06       12.18      2.68 o 
  -7   0  13     1249.55     1161.71     14.57 o 
  -5   0  13       90.27       77.05      3.34 o 
  -3   0  13     2007.15     2029.50     21.89 o 
  -1   0  13      540.92      503.95      7.86 o 
   1   0  13       21.21       12.40      2.82 o 
   3   0  13        0.53       -4.08      4.08 o 
   5   0  13       52.20       59.35     12.69 o 
 -11   1  13        6.69        8.03      1.72 o 
 -10   1  13       66.66       69.34      2.62 o 
  -9   1  13       50.62       45.25      2.11 o 
  -8   1  13       12.08       12.03      1.66 o 
  -7   1  13       14.13        8.28      1.71 o 
  -6   1  13       45.61       45.97      2.23 o 
  -5   1  13      329.49      318.42      4.19 o 
  -4   1  13      854.22      831.27      7.68 o 
  -3   1  13       40.90       39.81      2.02 o 
  -2   1  13      316.25      326.54      4.26 o 
  -1   1  13      345.03      316.49      4.86 o 
   0   1  13        3.55        3.45      1.42 o 
   1   1  13       94.66       92.27      3.05 o 
   2   1  13       29.11       33.88      2.75 o 
   3   1  13      172.95      183.15      6.47 o 
   4   1  13       10.65       16.91      4.75 o 
   5   1  13      172.97      169.82     11.58 o 
   6   1  13        0.87        2.97      5.49 o 
 -11   2  13       88.01       96.24      2.90 o 
 -10   2  13        9.05        7.52      1.78 o 
  -9   2  13      205.23      203.69      4.14 o 
  -8   2  13        1.46        3.35      1.56 o 
  -7   2  13       52.01       50.96      2.31 o 
  -6   2  13       23.02       20.19      1.94 o 
  -5   2  13        6.11        1.14      1.64 o 
  -4   2  13      938.86      935.73      8.36 o 
  -3   2  13       27.94       25.32      1.77 o 
  -2   2  13      317.25      301.22      4.12 o 
  -1   2  13     1631.32     1607.51     13.40 o 
   0   2  13      123.34      121.28      3.43 o 
   1   2  13      345.77      348.68      5.29 o 
   2   2  13      127.82      121.87      4.75 o 
   3   2  13       45.06       44.55      3.96 o 
   4   2  13       48.82       46.33      5.36 o 
   5   2  13       84.14       76.60      9.26 o 
   6   2  13       10.65        9.79     11.05 o 
 -11   3  13       12.67        9.11      1.71 o 
 -10   3  13       18.01       14.33      1.81 o 
  -9   3  13      208.82      203.11      3.63 o 
  -8   3  13      189.21      198.17      3.25 o 
  -7   3  13      110.84       99.30      2.90 o 
  -6   3  13      846.16      814.21      8.19 o 
  -5   3  13      115.85      108.86      2.78 o 
  -4   3  13      369.75      363.91      4.72 o 
  -3   3  13      234.94      229.34      4.16 o 
  -2   3  13      159.07      149.12      3.15 o 
  -1   3  13      181.83      161.42      3.44 o 
   0   3  13      222.66      212.49      8.90 o 
   1   3  13      107.04      113.56      3.42 o 
   2   3  13       59.58       46.61      3.53 o 
   3   3  13       74.22       77.97      4.68 o 
   4   3  13      218.67      230.33      8.59 o 
   5   3  13       32.09       40.30      8.25 o 
   6   3  13       32.87       30.96      8.09 o 
 -11   4  13       11.43       17.08      2.04 o 
 -10   4  13       49.58       43.36      2.23 o 
  -9   4  13       22.16       13.46      1.83 o 
  -8   4  13        1.70        1.88      1.54 o 
  -7   4  13      589.22      585.40      6.56 o 
  -6   4  13       33.74       35.54      2.11 o 
  -5   4  13       42.07       35.11      2.03 o 
  -4   4  13      434.60      430.32      5.20 o 
  -3   4  13      203.16      198.97      3.49 o 
  -2   4  13       54.47       54.65      2.22 o 
  -1   4  13        4.20       -0.47      1.58 o 
   0   4  13      196.06      170.39      3.80 o 
   1   4  13        2.58       -1.77      1.77 o 
   2   4  13      135.31      138.80      5.43 o 
   3   4  13       51.18       58.28      4.78 o 
   4   4  13       22.90       16.45      4.84 o 
   5   4  13        0.40       -6.00     10.23 o 
   6   4  13      182.95      175.66     12.16 o 
 -11   5  13        0.16       -0.90      2.19 o 
 -10   5  13      163.35      169.86      3.47 o 
  -9   5  13       34.78       44.57      2.26 o 
  -8   5  13      106.71       92.54      2.76 o 
  -7   5  13       73.02       71.95      2.68 o 
  -6   5  13      308.48      278.39      4.34 o 
  -5   5  13      387.81      381.21      4.88 o 
  -4   5  13      105.77       97.39      2.81 o 
  -3   5  13       81.21       72.02      2.64 o 
  -2   5  13       17.52       17.89      1.80 o 
  -1   5  13      145.73      147.99      3.38 o 
   0   5  13     2212.65     2194.00     16.73 o 
   1   5  13       51.39       52.09      3.35 o 
   2   5  13        0.64       -3.26      3.26 o 
   3   5  13       40.45       33.03      4.95 o 
   4   5  13       53.84       62.85      5.92 o 
   5   5  13       23.50       31.80      7.81 o 
 -11   6  13        0.94        3.26      2.19 o 
 -10   6  13        0.01       -1.60      1.70 o 
  -9   6  13       19.88       20.21      2.16 o 
  -8   6  13       36.29       35.56      2.21 o 
  -7   6  13        8.77        6.68      1.81 o 
  -6   6  13       83.66       68.75      2.62 o 
  -5   6  13        3.20        4.13      1.69 o 
  -4   6  13        8.06        7.10      1.70 o 
  -3   6  13       83.15       78.16      2.60 o 
  -2   6  13      303.87      302.60      4.90 o 
  -1   6  13      324.63      314.95      4.55 o 
   0   6  13      227.45      229.76      4.99 o 
   1   6  13       17.11       25.61      3.09 o 
   2   6  13      412.91      454.08     11.05 o 
   3   6  13       23.38       22.92      4.91 o 
   4   6  13       21.20       27.14      6.14 o 
   5   6  13        0.09       -6.08      6.08 o 
 -10   7  13      109.29      114.26      3.46 o 
  -9   7  13        1.29       -0.08      1.85 o 
  -8   7  13       46.51       45.06      2.42 o 
  -7   7  13        2.37        2.31      1.84 o 
  -6   7  13       50.26       53.41      2.49 o 
  -5   7  13      292.90      276.59      4.89 o 
  -4   7  13       11.13        5.46      1.80 o 
  -3   7  13        2.93        1.73      1.65 o 
  -2   7  13      390.99      394.17      4.89 o 
  -1   7  13       40.12       45.03      2.38 o 
   0   7  13       32.21       26.77      2.93 o 
   1   7  13       17.29        9.20      3.65 o 
   2   7  13        6.83        6.87      4.24 o 
   3   7  13       81.26       80.56      6.28 o 
   4   7  13        0.34       -2.69      5.12 o 
   5   7  13       11.73        6.14      7.24 o 
 -10   8  13        2.10        7.20      2.59 o 
  -9   8  13       29.61       39.24      2.75 o 
  -8   8  13       65.33       62.48      2.85 o 
  -7   8  13      108.37      105.63      3.14 o 
  -6   8  13      351.40      347.50      5.12 o 
  -5   8  13       36.34       32.03      2.36 o 
  -4   8  13      945.96      929.87      8.83 o 
  -3   8  13        9.90        9.98      1.91 o 
  -2   8  13      360.75      349.03      5.74 o 
  -1   8  13        2.78        0.49      2.42 o 
   0   8  13       29.47       29.70      3.51 o 
   1   8  13       29.38       24.54      4.76 o 
   2   8  13        6.80        3.23      4.61 o 
   3   8  13        0.66       -1.52      4.40 o 
   4   8  13       50.29       40.87      6.77 o 
   5   8  13        2.96       -4.87      7.05 o 
  -9   9  13       30.79       40.48      2.55 o 
  -8   9  13       21.75       29.66      2.53 o 
  -7   9  13       33.40       27.66      2.49 o 
  -6   9  13       93.88       87.47      3.21 o 
  -5   9  13       70.26       76.38      3.30 o 
  -4   9  13       55.16       58.19      2.94 o 
  -3   9  13      106.08      111.53      3.60 o 
  -2   9  13       32.50       30.63      3.45 o 
  -1   9  13       12.64       12.96      2.68 o 
   0   9  13       76.82       76.18      5.09 o 
   1   9  13       60.91       56.78      5.35 o 
   2   9  13        1.82       -0.06      4.43 o 
   3   9  13       95.05      104.71     10.99 o 
   4   9  13        6.67        0.11      5.64 o 
  -9  10  13       19.08       22.97      2.50 o 
  -8  10  13      135.34      136.71      4.08 o 
  -7  10  13       82.36       76.92      3.30 o 
  -6  10  13        1.30       -1.13      2.06 o 
  -5  10  13       39.68       46.75      2.99 o 
  -4  10  13      163.95      177.80      4.86 o 
  -3  10  13       16.62       10.90      2.48 o 
  -2  10  13      138.26      144.17      5.46 o 
  -1  10  13       28.83       33.03      3.70 o 
   0  10  13       37.24       34.30      5.11 o 
   1  10  13        0.32       -4.16      4.16 o 
   2  10  13      384.96      429.85     11.40 o 
   3  10  13        5.20        5.25      4.95 o 
   4  10  13        2.79        9.79      6.29 o 
  -8  11  13      105.62      111.25      4.10 o 
  -7  11  13       10.44        7.69      2.60 o 
  -6  11  13        1.95        7.30      2.51 o 
  -5  11  13       69.13       69.10      3.39 o 
  -4  11  13        1.47        2.23      2.52 o 
  -3  11  13       26.43       23.98      2.79 o 
  -2  11  13        3.90       -1.47      3.04 o 
  -1  11  13       67.97       67.77      5.04 o 
   0  11  13      141.68      137.34      7.50 o 
   1  11  13       72.51       71.84      6.29 o 
   2  11  13       69.55       75.20      6.59 o 
   3  11  13       12.94       13.23      7.13 o 
  -8  12  13        2.58        7.18      2.71 o 
  -7  12  13       88.01       98.80      4.09 o 
  -6  12  13      197.65      226.13      7.33 o 
  -5  12  13      105.29      104.50      3.93 o 
  -4  12  13        5.65        0.18      2.67 o 
  -3  12  13       11.35        9.30      3.25 o 
  -2  12  13       34.39       27.94      3.78 o 
  -1  12  13        6.16       -0.96      4.96 o 
   0  12  13        1.50       -4.24      4.24 o 
   1  12  13       27.77       35.61      5.66 o 
   2  12  13       63.70       65.59      6.53 o 
  -7  13  13        2.99        2.42      3.22 o 
  -6  13  13       88.87       90.66      4.72 o 
  -5  13  13        0.71        3.73      3.08 o 
  -4  13  13       14.72       16.07      3.44 o 
  -3  13  13        4.83        0.02      2.91 o 
  -2  13  13       56.49       59.71      5.23 o 
  -1  13  13       37.51       33.83      5.30 o 
   0  13  13        0.00       -4.47      4.47 o 
   1  13  13        0.16       -0.59      6.09 o 
   2  13  13       49.28       59.71      6.59 o 
  -6  14  13        5.61        7.40      3.59 o 
  -5  14  13        8.86       17.17      4.17 o 
  -4  14  13        0.82        2.22      3.65 o 
  -3  14  13      114.28      121.88      6.24 o 
  -2  14  13       12.61       16.12      4.26 o 
  -1  14  13       58.01       64.15      6.12 o 
   0  14  13        0.25       -4.60      4.60 o 
  -4  15  13       21.94       26.84     11.05 o 
  -3  15  13        2.37        0.67      4.74 o 
  -2  15  13       16.93       19.04      5.42 o 
  -1  15  13        6.95        2.66      5.73 o 
 -10   0  14        3.99        6.30      2.72 o 
  -8   0  14       16.17       14.74      2.74 o 
  -6   0  14      489.68      510.50      8.86 o 
  -4   0  14     2039.75     1982.36     21.50 o 
  -2   0  14       52.80       46.66      3.19 o 
   0   0  14       88.92       92.25      4.93 o 
   2   0  14      170.16      126.95      9.82 o 
   4   0  14       65.17       56.00      8.53 o 
 -11   1  14        0.16        4.75      2.25 o 
 -10   1  14       37.84       31.40      2.62 o 
  -9   1  14      412.64      404.60      4.99 o 
  -8   1  14       45.38       42.62      2.24 o 
  -7   1  14       44.73       41.75      2.28 o 
  -6   1  14      671.37      644.51      7.19 o 
  -5   1  14      168.95      167.48      3.40 o 
  -4   1  14      158.12      146.65      3.41 o 
  -3   1  14      295.59      288.12      4.46 o 
  -2   1  14      343.05      344.39      4.78 o 
  -1   1  14        5.18        5.28      1.71 o 
   0   1  14        6.63        3.34      1.50 o 
   1   1  14      221.66      254.63      5.84 o 
   2   1  14      276.95      294.80     13.94 o 
   3   1  14        2.02       -3.83      4.09 o 
   4   1  14      182.15      207.13      9.33 o 
   5   1  14      181.89      183.19     12.74 o 
 -11   2  14       15.37       14.65      2.49 o 
 -10   2  14      274.30      310.17      5.25 o 
  -9   2  14        2.83        2.08      1.82 o 
  -8   2  14      247.85      243.04      4.11 o 
  -7   2  14        0.27        0.89      1.71 o 
  -6   2  14      605.38      595.86      6.90 o 
  -5   2  14        0.20        2.82      1.65 o 
  -4   2  14       53.71       51.83      2.73 o 
  -3   2  14        5.95        6.84      1.74 o 
  -2   2  14       94.64       94.44      2.73 o 
  -1   2  14      559.33      554.62      6.09 o 
   0   2  14      338.48      326.56      6.38 o 
   1   2  14       16.45       13.44      2.69 o 
   2   2  14        1.91        9.28      4.20 o 
   3   2  14      103.69       90.15      6.34 o 
   4   2  14       52.87       63.16      6.13 o 
   5   2  14        8.54       17.28      8.60 o 
 -11   3  14       22.84       22.19      2.72 o 
 -10   3  14       14.11       11.19      2.06 o 
  -9   3  14        2.43        1.72      1.87 o 
  -8   3  14       57.46       66.31      2.54 o 
  -7   3  14       23.83       20.49      2.07 o 
  -6   3  14      128.46      118.76      3.40 o 
  -5   3  14      146.59      145.97      3.33 o 
  -4   3  14       69.65       68.22      2.55 o 
  -3   3  14      629.37      609.42      6.66 o 
  -2   3  14       98.30      103.33      2.89 o 
  -1   3  14      138.12      147.18      3.86 o 
   0   3  14        1.78       -1.49      1.86 o 
   1   3  14       70.10       64.66      3.89 o 
   2   3  14      148.31      132.33      6.95 o 
   3   3  14       67.29       73.17      5.88 o 
   4   3  14       71.59       78.89      6.55 o 
   5   3  14      127.36      138.65     11.43 o 
 -11   4  14        1.68        3.51      2.23 o 
 -10   4  14        1.90       -0.80      1.71 o 
  -9   4  14       13.52       12.82      2.05 o 
  -8   4  14       36.29       28.36      2.03 o 
  -7   4  14       34.78       39.76      2.36 o 
  -6   4  14      535.49      516.54      6.42 o 
  -5   4  14      393.30      390.42      5.04 o 
  -4   4  14      274.96      282.72      4.45 o 
  -3   4  14      316.52      310.84      4.71 o 
  -2   4  14     1582.40     1569.78     12.15 o 
  -1   4  14        6.49        6.27      1.74 o 
   0   4  14        0.01       -2.16      2.16 o 
   1   4  14        4.29        3.82      3.42 o 
   2   4  14       65.47       56.87      5.50 o 
   3   4  14        4.94        6.26      5.81 o 
   4   4  14       25.93       14.35      5.21 o 
   5   4  14       13.66       11.05     10.64 o 
 -10   5  14        9.93        9.62      1.93 o 
  -9   5  14      235.62      248.57      4.93 o 
  -8   5  14       39.95       44.31      2.26 o 
  -7   5  14       10.82       11.78      2.04 o 
  -6   5  14       55.75       54.61      2.92 o 
  -5   5  14       12.32       10.66      1.90 o 
  -4   5  14        0.58       -1.69      1.69 o 
  -3   5  14       33.23       33.11      2.12 o 
  -2   5  14        0.29       -1.66      1.66 o 
  -1   5  14        4.85        3.94      1.96 o 
   0   5  14       96.17       94.96      4.79 o 
   1   5  14      152.15      161.97      7.46 o 
   2   5  14        7.07        5.94      4.30 o 
   3   5  14        6.82        0.76      4.43 o 
   4   5  14        2.61       -5.19      5.19 o 
   5   5  14       15.04       16.64     13.30 o 
 -10   6  14       39.83       42.31      2.55 o 
  -9   6  14        0.07       -0.02      1.93 o 
  -8   6  14       93.35       88.93      3.08 o 
  -7   6  14      366.44      362.90      5.41 o 
  -6   6  14       42.29       45.75      2.61 o 
  -5   6  14      456.66      472.58      6.07 o 
  -4   6  14      123.03      122.14      3.99 o 
  -3   6  14        4.07       -1.80      1.80 o 
  -2   6  14      213.21      203.77      4.79 o 
  -1   6  14      114.95      111.35      4.16 o 
   0   6  14        0.45       -3.45      3.45 o 
   1   6  14       42.38       30.59      4.81 o 
   2   6  14       44.62       48.57      6.79 o 
   3   6  14      346.23      375.28     10.84 o 
   4   6  14       19.67       16.64      5.97 o 
 -10   7  14        0.01       -2.33      3.21 o 
  -9   7  14        2.57       -0.83      1.84 o 
  -8   7  14       75.70       68.59      2.98 o 
  -7   7  14      172.67      180.08      4.07 o 
  -6   7  14       32.06       30.23      2.55 o 
  -5   7  14       33.18       31.86      2.67 o 
  -4   7  14      100.53       90.46      3.32 o 
  -3   7  14      290.30      283.14      5.83 o 
  -2   7  14      110.62      114.05      3.89 o 
  -1   7  14       58.28       67.43      4.25 o 
   0   7  14      151.41      164.80      6.66 o 
   1   7  14       41.72       43.25      5.20 o 
   2   7  14       82.33       67.14      6.09 o 
   3   7  14       28.58       14.79      5.15 o 
   4   7  14       28.61       29.00      6.61 o 
  -9   8  14        0.12       -1.53      1.96 o 
  -8   8  14       31.25       30.69      2.54 o 
  -7   8  14        0.05       -0.51      1.95 o 
  -6   8  14        0.41        0.84      2.15 o 
  -5   8  14      143.82      146.61      4.18 o 
  -4   8  14       80.13       80.20      3.89 o 
  -3   8  14      250.10      252.70      5.99 o 
  -2   8  14       23.65       26.14      3.40 o 
  -1   8  14        2.59        4.86      3.06 o 
   0   8  14        7.98        8.46      4.24 o 
   1   8  14      362.65      380.93     10.63 o 
   2   8  14       10.33        8.13      6.01 o 
   3   8  14        5.94        4.76      4.95 o 
   4   8  14       63.55       45.45      7.17 o 
  -9   9  14       37.40       33.39      2.62 o 
  -8   9  14       20.54       21.10      2.52 o 
  -7   9  14        0.60       -1.20      2.07 o 
  -6   9  14       97.17       82.30      3.43 o 
  -5   9  14        1.40        3.51      2.59 o 
  -4   9  14      437.42      448.10      7.16 o 
  -3   9  14       78.15       75.62      3.71 o 
  -2   9  14       31.48       33.16      3.61 o 
  -1   9  14       52.00       52.84      4.12 o 
   0   9  14       70.02       73.69      6.03 o 
   1   9  14       93.52       92.94      6.69 o 
   2   9  14       64.47       65.37      6.39 o 
   3   9  14       15.37       14.79      5.36 o 
  -8  10  14        0.54        0.94      2.59 o 
  -7  10  14      211.74      223.33      5.30 o 
  -6  10  14       37.86       36.96      2.93 o 
  -5  10  14        8.48        9.26      2.68 o 
  -4  10  14       20.64       11.46      2.76 o 
  -3  10  14       29.74       26.63      2.80 o 
  -2  10  14        7.37       10.34      3.54 o 
  -1  10  14      122.69      117.55      6.84 o 
   0  10  14        0.66       -2.99      4.40 o 
   1  10  14        0.50       -6.37      7.50 o 
   2  10  14        6.22        6.68      5.00 o 
   3  10  14      262.47      296.04     10.54 o 
  -8  11  14       54.21       66.42      3.64 o 
  -7  11  14        1.69       11.15      2.84 o 
  -6  11  14       55.85       58.74      3.38 o 
  -5  11  14       13.71       13.69      2.71 o 
  -4  11  14       52.17       58.53      3.80 o 
  -3  11  14       96.60       88.14      4.45 o 
  -2  11  14        2.69       -2.71      3.14 o 
  -1  11  14       67.29       55.65      6.52 o 
   0  11  14       15.66       15.40      4.89 o 
   1  11  14       34.51       44.74      6.50 o 
   2  11  14       46.82       63.59      6.49 o 
  -7  12  14        1.89        1.17      2.73 o 
  -6  12  14       20.12       23.93      3.09 o 
  -5  12  14      303.58      330.58      6.57 o 
  -4  12  14        0.40       -2.75      2.75 o 
  -3  12  14        0.04       -2.87      2.87 o 
  -2  12  14        8.72       -0.69      3.81 o 
  -1  12  14       33.79       41.46      6.54 o 
   0  12  14        1.22       -4.44      4.44 o 
   1  12  14       40.76       42.25      6.03 o 
  -6  13  14       20.43       24.96      4.00 o 
  -5  13  14       33.48       28.06      3.53 o 
  -4  13  14        0.18        3.26      3.28 o 
  -3  13  14      125.12      136.09      6.85 o 
  -2  13  14        4.11        4.50      3.92 o 
  -1  13  14        7.24        8.28      5.83 o 
   0  13  14        0.01       -3.06      4.94 o 
  -4  14  14        1.80        1.17      4.37 o 
  -3  14  14        2.50        3.56      4.57 o 
  -2  14  14        0.80       -1.60      4.53 o 
  -9   0  15       68.36       75.43      3.77 o 
  -7   0  15       53.35       48.32      3.56 o 
  -5   0  15       55.13       43.39      3.37 o 
  -3   0  15     1597.55     1555.12     20.05 o 
  -1   0  15      353.94      356.25      8.14 o 
   1   0  15       52.10       49.65      8.39 o 
   3   0  15       21.91       34.50      7.67 o 
 -10   1  15       67.92       75.66      3.14 o 
  -9   1  15        8.72       14.70      1.82 o 
  -8   1  15      196.60      203.60      4.02 o 
  -7   1  15      106.66      105.64      3.23 o 
  -6   1  15      189.64      191.29      4.22 o 
  -5   1  15       90.65       84.56      2.82 o 
  -4   1  15       16.14       14.22      2.02 o 
  -3   1  15      149.00      158.52      4.22 o 
  -2   1  15       76.77       77.56      2.88 o 
  -1   1  15       13.57       11.34      2.15 o 
   0   1  15        7.15        7.47      3.00 o 
   1   1  15      472.55      486.42     14.00 o 
   2   1  15        1.78       -0.35      7.21 o 
   3   1  15       62.47       80.30      6.59 o 
   4   1  15      106.58      103.64     10.08 o 
 -10   2  15       65.76       65.85      2.99 o 
  -9   2  15      200.73      220.16      4.41 o 
  -8   2  15      114.62      114.53      3.27 o 
  -7   2  15      329.18      338.10      5.17 o 
  -6   2  15      199.33      203.46      4.41 o 
  -5   2  15     1049.11     1057.23      9.53 o 
  -4   2  15      107.55      103.97      3.12 o 
  -3   2  15       14.17       11.47      2.15 o 
  -2   2  15      117.69      106.06      3.53 o 
  -1   2  15        0.00       -1.98      1.98 o 
   0   2  15        8.06        2.77      2.86 o 
   1   2  15        0.03       -3.88      3.88 o 
   2   2  15       34.76       43.68      5.32 o 
   3   2  15       61.67       55.52      5.98 o 
   4   2  15      106.93      103.78      7.47 o 
 -10   3  15       35.52       29.23      2.22 o 
  -9   3  15        2.16        0.83      1.76 o 
  -8   3  15      123.74      115.25      3.32 o 
  -7   3  15      136.22      133.17      3.82 o 
  -6   3  15      148.58      144.26      3.84 o 
  -5   3  15      468.88      478.60      5.84 o 
  -4   3  15       91.58       97.49      3.05 o 
  -3   3  15       62.86       64.40      3.13 o 
  -2   3  15      237.32      236.24      5.03 o 
  -1   3  15       11.57        5.99      2.47 o 
   0   3  15      101.61      113.80      5.65 o 
   1   3  15       37.21       42.79      8.45 o 
   2   3  15        3.64       -0.11      4.29 o 
   3   3  15      158.29      151.17      7.98 o 
   4   3  15        0.12        0.66      5.98 o 
 -10   4  15       22.93       24.19      2.23 o 
  -9   4  15       68.51       69.20      2.70 o 
  -8   4  15        0.47       -0.01      1.88 o 
  -7   4  15       19.87       20.39      2.22 o 
  -6   4  15      220.23      233.02      6.19 o 
  -5   4  15        5.41        1.67      1.91 o 
  -4   4  15      312.01      325.40      5.18 o 
  -3   4  15       37.29       37.96      3.45 o 
  -2   4  15      132.79      137.32      4.16 o 
  -1   4  15      395.56      437.36      7.37 o 
   0   4  15        8.90        9.56      3.59 o 
   1   4  15        3.60        1.84      4.30 o 
   2   4  15      121.64      131.88      7.41 o 
   3   4  15       28.28       20.40      5.36 o 
   4   4  15        0.38       -2.87      5.50 o 
 -10   5  15       18.48       19.56      2.44 o 
  -9   5  15       51.71       53.06      2.51 o 
  -8   5  15      226.01      239.75      4.24 o 
  -7   5  15       17.39       18.52      2.24 o 
  -6   5  15       19.17       14.73      2.23 o 
  -5   5  15       11.06        8.29      2.33 o 
  -4   5  15      522.40      536.17      7.16 o 
  -3   5  15      152.78      138.45      5.72 o 
  -2   5  15        1.32        0.58      2.25 o 
  -1   5  15        2.24        2.70      2.74 o 
   0   5  15        2.49        2.14      4.00 o 
   1   5  15      269.41      262.32      9.21 o 
   2   5  15       98.08      101.95      6.89 o 
   3   5  15        2.81       -2.86      4.83 o 
   4   5  15       22.33       23.60      6.61 o 
 -10   6  15       30.86       27.98      2.86 o 
  -9   6  15       76.68       78.33      3.02 o 
  -8   6  15       71.44       71.43      3.07 o 
  -7   6  15        0.57        1.22      2.13 o 
  -6   6  15      267.40      294.53      5.41 o 
  -5   6  15       15.79        8.10      2.30 o 
  -4   6  15       15.45       12.81      2.66 o 
  -3   6  15        5.47        4.50      2.73 o 
  -2   6  15       33.91       38.07      3.30 o 
  -1   6  15        1.39        4.63      2.95 o 
   0   6  15        9.34        4.28      4.12 o 
   1   6  15        8.59        2.70      5.14 o 
   2   6  15        3.14       -4.35      4.35 o 
   3   6  15        0.96       -4.65      4.65 o 
  -9   7  15       24.72       23.33      2.38 o 
  -8   7  15        0.66        2.62      2.07 o 
  -7   7  15        9.02        6.18      2.27 o 
  -6   7  15        0.01       -1.24      2.15 o 
  -5   7  15        9.41        5.10      2.47 o 
  -4   7  15       17.88       16.69      2.73 o 
  -3   7  15       36.47       29.87      3.28 o 
  -2   7  15      170.84      156.36      5.69 o 
  -1   7  15        9.75       10.54      3.29 o 
   0   7  15      280.64      298.66      9.61 o 
   1   7  15       85.04       82.83      6.54 o 
   2   7  15        2.11        3.50      6.02 o 
   3   7  15       14.69        9.14      5.20 o 
  -9   8  15        1.28       -0.39      2.13 o 
  -8   8  15      104.73       97.24      3.59 o 
  -7   8  15       25.07       22.59      2.58 o 
  -6   8  15        9.65        4.91      2.51 o 
  -5   8  15        0.36       -1.65      2.38 o 
  -4   8  15      177.03      193.63      6.46 o 
  -3   8  15        6.07        4.25      2.62 o 
  -2   8  15      141.13      129.80      5.89 o 
  -1   8  15        0.01       -0.18      4.18 o 
   0   8  15      184.91      177.90      8.23 o 
   1   8  15       27.78       31.63      6.26 o 
   2   8  15      130.65      139.87      8.03 o 
   3   8  15        2.17        0.67      5.01 o 
  -8   9  15       20.38       25.09      2.88 o 
  -7   9  15       86.89       90.63      3.70 o 
  -6   9  15        0.72       -2.59      2.59 o 
  -5   9  15       66.01       63.07      3.56 o 
  -4   9  15       44.85       47.34      3.40 o 
  -3   9  15      159.26      192.18      7.82 o 
  -2   9  15        4.88        1.41      3.54 o 
  -1   9  15        6.31        4.41      4.44 o 
   0   9  15        4.55        2.89      4.84 o 
   1   9  15      138.39      137.91      8.91 o 
   2   9  15       17.24       13.72      5.36 o 
  -8  10  15        8.68        3.98      2.70 o 
  -7  10  15        4.00        8.52      2.61 o 
  -6  10  15      216.50      229.26      5.96 o 
  -5  10  15      102.60      100.06      4.16 o 
  -4  10  15       10.67       12.67      3.04 o 
  -3  10  15        6.89        4.39      3.27 o 
  -2  10  15       51.88       48.70      5.44 o 
  -1  10  15       29.69       24.50      5.83 o 
   0  10  15        2.39        4.48      5.61 o 
   1  10  15        2.10       -4.64      4.85 o 
   2  10  15        3.38        0.44      5.00 o 
  -7  11  15      144.52      167.59      5.10 o 
  -6  11  15        1.93        1.43      2.59 o 
  -5  11  15       15.75       13.50      3.92 o 
  -4  11  15       80.82       71.45      4.21 o 
  -3  11  15       30.63       40.36      4.06 o 
  -2  11  15       47.55       53.40      4.92 o 
  -1  11  15       19.40       14.35      5.75 o 
   0  11  15       32.17       40.12      5.88 o 
   1  11  15       78.66       85.79      7.15 o 
  -6  12  15        5.06        1.23      2.84 o 
  -5  12  15        4.45        5.61      2.99 o 
  -4  12  15       33.31       39.49      4.07 o 
  -3  12  15        3.67        9.75      3.96 o 
  -2  12  15        1.58       -2.92      4.12 o 
  -1  12  15        0.60       -1.62      5.69 o 
   0  12  15       15.52       14.45      5.16 o 
  -4  13  15        0.03       -3.70      3.70 o 
  -3  13  15      109.23      121.10      6.90 o 
  -2  13  15       56.23       62.26      5.37 o 
 -10   0  16      120.60      136.84      5.95 o 
  -8   0  16       55.70       54.39      5.16 o 
  -6   0  16       72.88       86.23      4.58 o 
  -4   0  16      441.83      415.68      9.94 o 
  -2   0  16        1.28       -3.14      3.14 o 
   0   0  16      177.84      209.53     12.01 o 
   2   0  16       19.44       25.45      7.34 o 
 -10   1  16       21.70       24.53      2.20 o 
  -9   1  16       18.13       19.14      2.10 o 
  -8   1  16       55.37       49.38      2.62 o 
  -7   1  16      199.82      202.46      4.35 o 
  -6   1  16      151.76      157.93      4.11 o 
  -5   1  16      394.90      390.98      5.90 o 
  -4   1  16      325.55      327.09      6.29 o 
  -3   1  16       15.71       16.51      2.89 o 
  -2   1  16        0.15        0.20      2.32 o 
  -1   1  16        4.30        1.46      3.04 o 
   0   1  16      348.88      355.95     10.23 o 
   1   1  16        1.59        7.71      4.50 o 
   2   1  16      177.04      200.55     14.17 o 
   3   1  16        1.34       -3.79      4.71 o 
 -10   2  16        4.35        5.95      2.18 o 
  -9   2  16        6.29        3.89      1.90 o 
  -8   2  16       96.26      102.51      3.28 o 
  -7   2  16       37.12       37.36      2.58 o 
  -6   2  16       25.47       26.12      2.48 o 
  -5   2  16      219.97      227.76      5.05 o 
  -4   2  16      653.77      621.76      8.61 o 
  -3   2  16       25.64       26.62      3.11 o 
  -2   2  16       20.05       23.56      2.93 o 
  -1   2  16      207.27      212.19      8.66 o 
   0   2  16        2.91       -3.44      4.13 o 
   1   2  16        0.39       -4.24      4.24 o 
   2   2  16       73.98       69.05     10.19 o 
   3   2  16        7.44        5.57      5.01 o 
 -10   3  16        0.16       -1.99      2.09 o 
  -9   3  16        4.71       -1.74      1.74 o 
  -8   3  16        1.02        3.88      2.92 o 
  -7   3  16       66.16       66.95      3.31 o 
  -6   3  16      226.92      234.45      4.98 o 
  -5   3  16       11.13       14.37      2.66 o 
  -4   3  16        6.15        3.19      2.61 o 
  -3   3  16       28.59       21.32      3.14 o 
  -2   3  16        3.16        1.87      2.61 o 
  -1   3  16       52.02       56.26      4.72 o 
   0   3  16       81.77       74.23      6.07 o 
   1   3  16      243.78      263.64      9.46 o 
   2   3  16        5.94        1.92      4.81 o 
   3   3  16      130.21      129.94      7.87 o 
  -9   4  16      125.88      121.58      3.42 o 
  -8   4  16       37.58       46.33      2.77 o 
  -7   4  16       82.77       82.69      3.36 o 
  -6   4  16       40.08       32.77      2.98 o 
  -5   4  16       60.42       60.37      3.39 o 
  -4   4  16       57.08       60.45      3.47 o 
  -3   4  16       68.65       62.52      3.91 o 
  -2   4  16       23.19       23.78      3.15 o 
  -1   4  16        8.02        4.87      3.56 o 
   0   4  16      261.63      269.86     10.28 o 
   1   4  16      138.52      135.75      7.52 o 
   2   4  16        9.37       13.89      5.04 o 
   3   4  16       68.73       75.45      7.09 o 
  -9   5  16       28.52       36.08      2.60 o 
  -8   5  16       19.87       21.19      2.48 o 
  -7   5  16        0.17       -0.24      2.17 o 
  -6   5  16       19.18       21.70      2.77 o 
  -5   5  16        3.23        5.24      2.50 o 
  -4   5  16       31.80       21.97      2.88 o 
  -3   5  16      261.24      288.82      6.92 o 
  -2   5  16      176.67      193.73      6.11 o 
  -1   5  16       54.02       46.01      5.27 o 
   0   5  16       41.08       39.57      5.52 o 
   1   5  16       23.25       22.14      5.50 o 
   2   5  16      107.06      111.13      7.47 o 
   3   5  16        6.41        5.09      5.80 o 
  -9   6  16        0.01       -1.99      2.01 o 
  -8   6  16      120.51      121.87      3.89 o 
  -7   6  16      181.88      169.69      4.79 o 
  -6   6  16       13.17       11.79      2.68 o 
  -5   6  16      106.17      113.94      4.22 o 
  -4   6  16       33.03       34.07      3.16 o 
  -3   6  16       57.46       61.00      4.05 o 
  -2   6  16        0.82        2.47      3.42 o 
  -1   6  16       49.66       55.44      6.02 o 
   0   6  16       38.81       35.09      7.56 o 
   1   6  16       28.72       26.62      5.40 o 
   2   6  16        5.43       -1.50      4.89 o 
  -8   7  16      101.41       94.91      3.65 o 
  -7   7  16        0.71       -2.23      2.44 o 
  -6   7  16      161.17      166.05      6.11 o 
  -5   7  16       55.04       50.02      3.34 o 
  -4   7  16       69.12       62.37      3.62 o 
  -3   7  16       76.49       74.54      4.10 o 
  -2   7  16       85.95       80.93      5.25 o 
  -1   7  16        1.81       -3.27      4.35 o 
   0   7  16        2.94        1.30      4.54 o 
   1   7  16       87.78       97.77      7.43 o 
   2   7  16       84.18       95.57      7.31 o 
  -8   8  16        8.19       11.14      2.57 o 
  -7   8  16       21.64       14.47      2.79 o 
  -6   8  16        9.41        2.78      2.59 o 
  -5   8  16        2.50       -2.01      2.52 o 
  -4   8  16       18.99       20.73      3.04 o 
  -3   8  16       31.17       34.53      3.50 o 
  -2   8  16       16.53       23.28      4.77 o 
  -1   8  16       83.15       83.93      7.48 o 
   0   8  16        2.49        0.87      4.89 o 
   1   8  16      209.12      227.32      9.61 o 
   2   8  16       25.89       18.60      6.21 o 
  -7   9  16        2.29       -2.44      2.44 o 
  -6   9  16       40.60       54.16      3.54 o 
  -5   9  16       17.03       11.55      2.93 o 
  -4   9  16        0.30        1.59      2.95 o 
  -3   9  16      111.09      124.70      5.50 o 
  -2   9  16      201.20      218.34     10.21 o 
  -1   9  16        0.03       -1.76      5.27 o 
   0   9  16       30.56       34.66      5.66 o 
   1   9  16       19.45       21.77      5.73 o 
  -7  10  16       84.56      111.79      4.23 o 
  -6  10  16       15.90       14.25      2.94 o 
  -5  10  16       98.83      117.20      4.89 o 
  -4  10  16       24.83       25.31      3.52 o 
  -3  10  16       48.47       50.86      4.95 o 
  -2  10  16        7.17        5.15      4.41 o 
  -1  10  16       91.53       92.52     12.35 o 
   0  10  16        1.76       -1.11      4.84 o 
  -5  11  16        2.42        3.31      3.42 o 
  -4  11  16        3.94        4.48      3.43 o 
  -3  11  16        6.97        6.94      4.20 o 
  -2  11  16       28.49       25.34      5.36 o 
  -1  11  16       75.87       86.71      8.03 o 
  -9   0  17       10.88        9.52      3.52 o 
  -7   0  17      140.49      162.59      6.74 o 
  -5   0  17      201.68      198.47      7.42 o 
  -3   0  17       99.39       81.61      6.18 o 
  -1   0  17       88.72       86.73     13.10 o 
   1   0  17        0.27       -5.59     11.26 o 
  -9   1  17       33.26       34.10      2.81 o 
  -8   1  17        3.79        5.97      2.45 o 
  -7   1  17      147.13      152.40      4.77 o 
  -6   1  17        2.56        1.82      2.55 o 
  -5   1  17       71.49       69.66      3.67 o 
  -4   1  17       64.19       58.38      3.54 o 
  -3   1  17       26.48       25.31      3.29 o 
  -2   1  17      104.61      133.23      5.31 o 
  -1   1  17       46.46       46.68      5.47 o 
   0   1  17        0.32       -0.41      4.50 o 
   1   1  17      263.86      300.07     10.32 o 
   2   1  17       20.08        7.69      5.22 o 
  -9   2  17       36.57       38.14      3.07 o 
  -8   2  17        1.09       -2.30      2.30 o 
  -7   2  17        3.45        1.87      2.49 o 
  -6   2  17      105.04      103.61      4.09 o 
  -5   2  17       91.14       88.62      3.96 o 
  -4   2  17       85.48       86.16      3.95 o 
  -3   2  17      107.11      110.05      4.96 o 
  -2   2  17       20.52       29.73      3.70 o 
  -1   2  17      204.55      224.70      8.98 o 
   0   2  17        9.47        7.93      4.76 o 
   1   2  17       86.03      101.53      7.36 o 
   2   2  17       64.76       70.42      6.77 o 
  -9   3  17        6.88        0.68      2.34 o 
  -8   3  17        0.35       -1.90      2.36 o 
  -7   3  17        2.31       -0.05      2.46 o 
  -6   3  17      204.16      216.52      5.38 o 
  -5   3  17      131.51      125.97      4.45 o 
  -4   3  17        3.18        2.18      2.67 o 
  -3   3  17        5.84        3.75      2.94 o 
  -2   3  17        7.02       -0.44      4.18 o 
  -1   3  17      120.58      119.61      7.11 o 
   0   3  17       20.44       28.70      5.11 o 
   1   3  17      119.68      130.75     10.58 o 
   2   3  17       13.47       19.62      5.73 o 
  -9   4  17       31.39       38.96      2.74 o 
  -8   4  17      274.52      282.45      7.97 o 
  -7   4  17       15.04       14.39      2.70 o 
  -6   4  17        0.07        1.89      2.63 o 
  -5   4  17      293.37      300.11      6.17 o 
  -4   4  17       23.40       17.41      2.85 o 
  -3   4  17        6.13        9.49      3.04 o 
  -2   4  17        4.93        5.76      4.07 o 
  -1   4  17       81.60       72.69      6.28 o 
   0   4  17        0.00        0.74      4.54 o 
   1   4  17      157.34      148.29      8.22 o 
   2   4  17      251.19      282.39     10.42 o 
  -8   5  17        1.07        5.20      2.56 o 
  -7   5  17       32.23       37.93      3.15 o 
  -6   5  17       12.26        6.71      2.77 o 
  -5   5  17       20.20       23.78      3.29 o 
  -4   5  17       26.70       29.66      3.13 o 
  -3   5  17        5.89        0.95      3.23 o 
  -2   5  17      251.12      268.91      8.85 o 
  -1   5  17       12.23       11.47      5.02 o 
   0   5  17        8.07       -0.27      4.68 o 
   1   5  17        6.99        5.04      5.10 o 
  -8   6  17        4.75        3.19      2.55 o 
  -7   6  17        4.85        8.91      2.71 o 
  -6   6  17      229.01      256.03      7.29 o 
  -5   6  17       16.20       16.33      2.98 o 
  -4   6  17       26.33       26.39      3.11 o 
  -3   6  17        0.02       -0.80      3.20 o 
  -2   6  17       25.68       22.11      4.75 o 
  -1   6  17      145.76      154.51     11.05 o 
   0   6  17      120.33      119.72      7.45 o 
   1   6  17       18.07       15.31      5.42 o 
  -8   7  17       18.55       17.00      2.75 o 
  -7   7  17        0.88       -2.49      2.49 o 
  -6   7  17       17.65       18.97      2.93 o 
  -5   7  17       47.29       56.62      3.62 o 
  -4   7  17       22.32       28.92      3.51 o 
  -3   7  17       98.08      106.63      5.86 o 
  -2   7  17        1.80       -2.86      4.18 o 
  -1   7  17       99.91      107.25      8.27 o 
   0   7  17       12.28        9.14      5.24 o 
   1   7  17       13.95        2.91      5.22 o 
  -7   8  17        5.70        4.08      2.73 o 
  -6   8  17       36.16       33.82      3.30 o 
  -5   8  17       25.59       29.94      3.61 o 
  -4   8  17        2.64        1.73      2.92 o 
  -3   8  17        1.02       -0.22      3.83 o 
  -2   8  17        5.23        6.53      5.43 o 
  -1   8  17        4.05       -0.55      5.51 o 
   0   8  17       11.93        3.82      5.15 o 
  -6   9  17       80.62       81.60      4.47 o 
  -5   9  17       10.10       10.58      3.25 o 
  -4   9  17       18.62       29.43      3.74 o 
  -3   9  17       36.62       46.66      4.90 o 
  -2   9  17       46.96       47.94      6.90 o 
  -1   9  17       56.67       66.19      9.72 o 
  -5  10  17        0.67        3.00      3.76 o 
  -4  10  17      186.16      198.91      7.24 o 
  -3  10  17       46.06       40.85      4.85 o 
  -2  10  17       18.12       15.40      6.03 o 
  -8   0  18        6.15       -0.17      3.63 o 
  -6   0  18      212.50      230.19      8.04 o 
  -4   0  18      255.94      273.32     14.65 o 
  -2   0  18      150.03      141.63     15.15 o 
   0   0  18        8.19        8.14      7.78 o 
  -8   1  18       21.32       25.21      4.06 o 
  -7   1  18       39.02       38.06      3.21 o 
  -6   1  18      159.05      168.34      5.29 o 
  -5   1  18       67.77       64.68      3.79 o 
  -4   1  18        4.80       10.98      2.95 o 
  -3   1  18        6.67        9.84      3.64 o 
  -2   1  18       69.49       60.98      8.68 o 
  -1   1  18       81.40       82.40      6.65 o 
   0   1  18       99.80      120.50      7.66 o 
   1   1  18        1.81       13.35      5.47 o 
  -8   2  18       61.92       69.17      3.65 o 
  -7   2  18       15.36        7.53      2.76 o 
  -6   2  18       35.87       37.95      3.34 o 
  -5   2  18       96.12       92.17      4.20 o 
  -4   2  18        0.03       -1.24      2.75 o 
  -3   2  18        1.48        3.40      3.44 o 
  -2   2  18      150.61      133.99     15.55 o 
  -1   2  18       39.54       43.79      5.77 o 
   0   2  18       48.26       45.35      6.08 o 
   1   2  18      119.32      137.23      8.18 o 
  -8   3  18        2.30        5.18      2.61 o 
  -7   3  18        0.02       -0.33      2.66 o 
  -6   3  18      172.86      183.60      6.85 o 
  -5   3  18      107.42      104.87      4.41 o 
  -4   3  18       22.93       21.80      3.13 o 
  -3   3  18        6.72       12.18      4.30 o 
  -2   3  18        1.32       -0.66      6.51 o 
  -1   3  18      122.79      125.90      7.57 o 
   0   3  18      201.34      191.05      9.05 o 
   1   3  18       28.52       47.38      7.48 o 
  -8   4  18       16.45       15.98      2.91 o 
  -7   4  18      298.92      307.99      6.34 o 
  -6   4  18        3.42        1.22      2.75 o 
  -5   4  18        0.51       -1.75      2.71 o 
  -4   4  18      113.77      119.50      4.78 o 
  -3   4  18       42.42       43.10      5.02 o 
  -2   4  18        7.96       17.91     11.26 o 
  -1   4  18       18.91       25.60      6.46 o 
   0   4  18       48.83       49.65      6.34 o 
  -7   5  18       18.48       15.51      2.99 o 
  -6   5  18       36.41       42.98      5.34 o 
  -5   5  18       83.88       85.44      4.18 o 
  -4   5  18        5.21        5.52      3.10 o 
  -3   5  18       12.84       10.54      7.31 o 
  -2   5  18       47.84       46.16      8.09 o 
  -1   5  18      230.28      292.75     11.80 o 
   0   5  18        0.42       -4.97      5.00 o 
  -7   6  18       43.28       39.15      3.45 o 
  -6   6  18        0.12        1.69      2.75 o 
  -5   6  18       36.57       34.22      3.67 o 
  -4   6  18        0.50       -2.99      2.99 o 
  -3   6  18        5.99        0.17      4.86 o 
  -2   6  18       30.58       36.22      7.96 o 
  -1   6  18        3.27       10.59      6.06 o 
  -6   7  18        3.59        1.53      2.83 o 
  -5   7  18       59.65       71.25      4.35 o 
  -4   7  18       22.80       14.67      3.84 o 
  -3   7  18       48.57       36.84      5.37 o 
  -2   7  18       23.87       17.22      7.38 o 
  -1   7  18        1.22       -1.39      5.73 o 
  -5   8  18       42.07       43.09      4.28 o 
  -4   8  18        0.08       -3.44      3.44 o 
  -3   8  18       31.59       28.33      4.70 o 
  -7   0  19        1.68        6.18      4.07 o 
  -5   0  19       22.89       11.85      4.31 o 
  -3   0  19       83.78       91.65      8.85 o 
  -1   0  19       89.37      102.11     10.85 o 
  -7   1  19      142.31      152.91      5.75 o 
  -6   1  19      115.53      121.90      4.71 o 
  -5   1  19       14.44        6.45      3.04 o 
  -4   1  19      177.51      185.99      6.54 o 
  -3   1  19      222.95      227.17      8.61 o 
  -2   1  19       69.74       80.26      9.40 o 
  -1   1  19       68.27       64.90     10.76 o 
  -7   2  19       68.69       69.51      3.92 o 
  -6   2  19       24.96       17.64      3.10 o 
  -5   2  19       23.99       24.90      3.35 o 
  -4   2  19       62.22       67.57      4.89 o 
  -3   2  19       24.41       30.83      5.12 o 
  -2   2  19        0.90        6.28      6.93 o 
  -1   2  19       87.07      107.03      8.66 o 
  -6   3  19        0.05       -1.90      2.81 o 
  -5   3  19        4.80        9.16      3.04 o 
  -4   3  19      230.39      247.37      7.29 o 
  -3   3  19       16.51       17.47      5.57 o 
  -2   3  19        9.46        9.21      6.95 o 
  -1   3  19        0.25        0.60      5.90 o 
  -6   4  19       66.33       65.86      3.95 o 
  -5   4  19       46.43       54.79      4.23 o 
  -4   4  19        0.58       -3.53      3.53 o 
  -3   4  19      172.32      173.50     18.70 o 
  -2   4  19      126.54      139.31     20.06 o 
  -5   5  19        0.05       -2.02      3.12 o 
  -4   5  19        4.88        2.49      4.18 o 
  -3   5  19        3.61        3.24      5.17 o 
                                                 
